# Supplementary material for: The genetic architecture of repeated local adaptation to climate in distantly related plants
Source: Nat Ecol Evol. 2024 Aug 26;8(10):1933–47. doi: 10.1038/s41559-024-02514-5 (PMC11461274; doi:10.1038/s41559-024-02514-5)
Supplement: Supplementary file 4 — Supplementary Tables 1–8. Table legends are included with each sheet in the workbook. [file 41559_2024_2514_MOESM4_ESM.xlsx]

## Sheet: Table S1 - Dataset details
Table S1: Individual dataset details. Table summarises the type of data, species, number of SNPs analysed (post-filtering), number of individuals (poolseq datasets are estimates based on number of pools and individuals per pool), number of sampling sites, reference genome that data were mapped on to, and original study doi
Dataset	Data Type	Species	SNP N	Ind N	Sampling Site N	Reference Genome Species	Genome Name/Accession		Study DOI
Amaranthus_tuberculatus_Wright_Individual	WGS	Amaranthus tuberculatus	16221855	166	18	Amaranthus tuberculatus	CoGe Genome ID (gid): 54057	PRJEB31711	https://doi.org/10.1073/pnas.1900870116
Arabidopsis_halleri_Rellstab_PoolSeq	Pool	Arabidopsis halleri	2031143	180	9	Arabidopsis halleri	GCA_900078215.1	PRJDB3777	https://doi.org/10.1111/mec.15648 and https://doi.org/10.1186/s12864-016-3459-7
Arabidopsis_halleri_Kubota_Individual	WGS	Arabidopsis halleri	1998972	55	10	Arabidopsis halleri	GCA_900078215.1	PRJEB18647/PRJNA217703	https://doi.org/10.1371/journal.pgen.1005361
Arabidopsis_lyrata_Willi_PoolSeq	Pool	Arabidopsis lyrata	2099696	1300	52	Arabidopsis lyrata	GCA_000004255.1	PRJNA459481/PRJNA357372	https://doi.org/10.1093/molbev/msy003
Arabidopsis_lyrata_Savolainen_Individual	WGS	Arabidopsis lyrata	3570604	49	8	Arabidopsis lyrata	GCA_000004255.1	PRJEB19338	https://doi.org/10.1093/molbev/msx193
Arabidopsis_thaliana_Roux_PoolSeq	Pool	Arabidopsis thaliana	1416458	1287	154	Arabidopsis thaliana	GCF_000001735.4	SRP103198	https://doi.org/10.3389/fpls.2018.00967
Arabidopsis_thaliana_Weigel_WGS_SWE	WGS	Arabidopsis thaliana	1061106	243	161	Arabidopsis thaliana	GCF_000001735.4	PRJNA273563	https://doi.org/10.1016/j.cell.2016.05.063
Arabidopsis_thaliana_Weigel_WGS_IBE	WGS	Arabidopsis thaliana	1577613	160	157	Arabidopsis thaliana	GCF_000001735.4	PRJNA273563	https://doi.org/10.1016/j.cell.2016.05.063
Arabis_alpina_Rellstab_PoolSeq	Pool	Arabis alpina	2419406	120	6	Arabis alpina	GCA_900128785.1	PRJEB38197	https://doi.org/10.1111/mec.15648
Boechera_stricta_Mitchell-Olds_Individual	WGS	Boechera stricta	367590	484	461	Boechera stricta	GCA_018361405.1	PRJNA251226/PRJNA364251/PRJNA370829/PRJNA367894/PRJNA364323	https://doi.org/10.1186/s13059-019-1729-9
Capsella_rubella_Weigel_Individual	WGS	Capsella rubella	1125499	46	34	Capsella rubella	GCF_000375325.1	PRJEB6689	https://doi.org/10.7554/eLife.43606
Cardamine_resedifolia_Rellstab_PoolSeq	Pool	Cardamine resedifola	320221	120	6	Arabidopsis halleri	GCA_900078215.1	PRJEB38200	https://doi.org/10.1111/mec.15648
Eucalyptus_albens_Murray_Individual	WGS	Eucalyptus albens	11792299	221	29	Eucalyptus grandis	GCF_000612305.1	PRJNA578806	https://doi.org/10.1111/mec.15287
Eucalyptus_magnificata_Murray_Individual	WGS	Eucalyptus magnificata	23406976	47	37	Eucalyptus grandis	GCF_000612305.1	PRJNA578806	https://doi.org/10.1111/mec.15287
Eucalyptus_sideroxylon_Murray_Individual	WGS	Eucalyptus sideroxylon	11465362	149	21	Eucalyptus grandis	GCF_000612305.1	PRJNA578806	https://doi.org/10.1111/mec.15287
Helianthus_annuus_Todesco_Individual	WGS	Helianthus annuus	6503664	614	64	Helianthus annuus	Ha412HOv2.0	PRJNA532579/PRJNA398560/PRJNA564337	https://doi.org/10.1038/s41586-020-2467-6
Helianthus_argophyllus_Todesco_Individual	WGS	Helianthus argophyllus	5044638	299	30	Helianthus annuus	Ha412HOv2.0	PRJNA532579/PRJNA398560/PRJNA564337	https://doi.org/10.1038/s41586-020-2467-6
Helianthus_petiolaris_Todesco_Individual	WGS	Helianthus petiolaris	5563124	475	50	Helianthus annuus	Ha412HOv2.0	PRJNA532579/PRJNA398560/PRJNA564337	https://doi.org/10.1038/s41586-020-2467-6
Medicago_truncatula_Tiffin_Individual	WGS	Medicago truncatula	2292734	174	139	Medicago truncatula	Mt4.0v2	PRJNA256006	https://doi.org/10.1534/genetics.113.159319
Panicum_hallii_Lowry_Individual	WGS	Panicum hallii	6134280	57	56	Panicum hallii	GCF_002211085.1	(Lots of accessions, see original paper)	https://doi.org/10.1186/s12864-018-5179-7
Picea_abies_Milesi_Capture	Capture	Picea abies	637114	80	9	Picea abies	GCA_900067695.1	PRJNA511374	https://doi.org/10.1101/2023.01.31.526517
Picea_glaucaxengelmannii_Adaptree_Capture	Capture	Picea glauca x engelmannii	670256	572	247	Picea abies	GCA_900067695.1	PRJNA251573	https://doi.org/10.1126/science.aaf7812
Picea_obovata_Milesi_Capture	Capture	Picea obovata	941289	213	17	Picea abies	GCA_900067695.1	PRJNA511374	https://doi.org/10.1101/2023.01.31.526517
Pinus_contorta_Adaptree_Capture	Capture	Pinus contorta	571211	586	283	Pinus taeda	Pita.2_01	PRJNA251573	https://doi.org/10.1126/science.aaf7812
Pinus_sylvestris_Tanja_Capture	Capture	Pinus sylvestris	697735	105	12	Pinus taeda	Pita.2_01	PRJNA592869	https://doi.org/10.1534/g3.120.401285
Populus_deltoides_Kirst_Capture	Capture	Populus deltoides	1703911	168	104	Populus deltoides	PdeltoidesWV94_445_v2.0	PRJNA300411	https://doi.org/10.1002/ece3.3466
Populus_tremula_Ingvarsson_Individual	WGS	Populus tremula	12721814	94	86	Populus tremula	Potra02	PRJNA297202	https://doi.org/10.1186/s13059-018-1444-y
Populus_trichocarpa_Holliday_Capture	Capture	Populus trichocarpa	494883	454	173	Populus trichocarpa	Ptrichocarpa_210	PRJNA276178	https://doi.org/10.1111/nph.13643
Quercus_petraea_Kremer_PoolSeq	Pool	Quercus petraea	19718332	395	18	Quercus robur	Qrob_PM1N	PRJEB32209	https://doi.org/10.1111/nph.16095

## Sheet: Table S2 - OG Summary
Table S2: Orthogroup summary statistics
Genome	Tested Proportion (PicMin)	Single Copy N	Total N	Single Copy Proportion	% Genes Assigned to Orthogroups
Aalpina	0.514	7681	13832	0.555	91.2
Ahalleri	0.523	8199	14426	0.568	96
Alyrata	0.55	8745	14721	0.594	99.4
Athaliana	0.585	8957	14354	0.624	96.7
Atubercatus	0.505	6993	12731	0.549	91.7
Bstricta	0.43	7884	13791	0.572	96.9
Crubella	0.593	8379	13675	0.613	99.4
Egrandis	0.496	7297	13063	0.559	96.7
Hannuus	0.551	5569	13782	0.404	86.7
Mtruncatula	0.411	6722	14661	0.458	88
Pabies	0.371	7636	19172	0.398	85.7
Pdeltoides	0.526	8330	18023	0.462	95
Phallii	0.616	6443	11624	0.554	92.9
Pmenziesii	0.387	7807	14760	0.529	93
Ptaeda	0.404	7535	14795	0.509	91.9
Ptremula	0.567	7156	15293	0.468	89.4
Ptrichocarpa	0.527	8776	17808	0.493	96.7
Qpetraea	0.508	6722	11086	0.606	96

## Sheet: Table S3 - PicMin repeatability
Table S3: Full PicMin results for statistical tests for repeatable GEA across species for all 141 RAOs
Orthogroup	A thaliana genes	Climate Var	Species with GEA p-val <0.1	Number of species with GEA p-val <0.1	Number of species in Orthogroup	PicMin Config Estimate	PicMin p-val	PicMin FDR
OG0006144	AT5G16870/AT3G03010	Precip Wet Quarter	Arabidopsis lyrata - Arabidopsis thaliana - Eucalyptus albens - Eucalyptus magnificata - Eucalyptus sideroxylon - Helianthus annuus - Helianthus argophyllus - Helianthus petiolaris - Populus tremula	9	22	13	4e-06	0.0424
OG0002257	UBQ7/AT1G11970/RUB3/RUB1	Mean Temp	Arabidopsis halleri - Arabidopsis thaliana - Eucalyptus sideroxylon - Helianthus annuus - Helianthus argophyllus - Panicum hallii - Picea glaucaxengelmannii - Picea obovata - Pinus contorta - Populus trichocarpa	10	23	10	8e-06	0.0508
OG0002257	UBQ7/AT1G11970/RUB3/RUB1	Min Temp Coldest Month	Arabidopsis halleri - Arabidopsis thaliana - Eucalyptus albens - Eucalyptus sideroxylon - Helianthus annuus - Helianthus argophyllus - Panicum hallii - Picea glaucaxengelmannii - Picea obovata - Pinus contorta - Populus trichocarpa	11	23	12	1.4e-05	0.0932
OG0003045	PRR7/PRR3	Mean Temp Dry Quarter	Arabidopsis halleri - Eucalyptus albens - Picea glaucaxengelmannii - Pinus contorta	4	24	4	1.3e-05	0.1016
OG0003730	AT5G07710/AT5G61390/AT1G74390	Mean Temp Dry Quarter	Arabidopsis lyrata - Panicum hallii - Populus deltoides	3	23	21	3e-05	0.1016
OG0004535	AT5G67385/AT3G49970	Max Temp Warmest Month	Eucalyptus sideroxylon - Helianthus petiolaris - Medicago truncatula - Picea glaucaxengelmannii - Pinus contorta - Pinus sylvestris	6	24	6	1.4e-05	0.1186
OG0005195	AT1G16825/AT1G78895	Max Temp Warmest Month	Helianthus argophyllus - Panicum hallii - Picea glaucaxengelmannii - Pinus contorta	4	22	4	2.5e-05	0.1186
OG0009181	HSF4	Max Temp Warmest Month	Arabidopsis halleri - Helianthus annuus - Helianthus petiolaris - Picea glaucaxengelmannii - Pinus contorta	5	20	20	5.9e-05	0.1242
OG0001291	AHBP-1B/OBF5/TGA6/PAN	Max Temp Warmest Month	Arabidopsis halleri - Arabidopsis lyrata - Eucalyptus albens - Eucalyptus magnificata - Helianthus petiolaris - Medicago truncatula - Panicum hallii - Picea obovata - Pinus contorta - Populus deltoides - Populus trichocarpa	11	25	11	0.000103	0.1626
OG0005859	GPS1	Max Temp Warmest Month	Amaranthus tuberculatus - Arabidopsis halleri - Capsella rubella - Eucalyptus albens - Eucalyptus magnificata - Eucalyptus sideroxylon - Helianthus argophyllus - Medicago truncatula - Picea glaucaxengelmannii - Quercus petraea	10	22	10	9.3e-05	0.1626
OG0000950	HRD/AT5G52020/AT1G12630	Mean Temp Warm Quarter	Arabidopsis thaliana - Picea abies - Populus trichocarpa	3	24	22	3.3e-05	0.1736
OG0004873	AT4G02660/SPI	Mean Temp Warm Quarter	Arabidopsis thaliana - Eucalyptus albens - Eucalyptus sideroxylon - Helianthus annuus - Medicago truncatula - Panicum hallii - Picea glaucaxengelmannii - Populus deltoides - Populus tremula - Populus trichocarpa	10	25	10	3.5e-05	0.1736
OG0000401	CIPK3/CIPK8/CIPK26/SOS2/CIPK9/CIPK23	Precip Wet Month	Eucalyptus sideroxylon - Helianthus argophyllus	2	25	24	2.4e-05	0.1863
OG0005722	VAD1	Mean Temp Dry Quarter	Arabidopsis halleri - Arabidopsis lyrata - Arabidopsis thaliana - Picea obovata - Pinus contorta	5	24	19	8e-05	0.2012
OG0010195	POD1	Mean Temp Dry Quarter	Arabis alpina - Capsella rubella - Eucalyptus magnificata	3	23	22	8.5e-05	0.2012
OG0003196	NRPB8B/NRPB8A	Max Temp Warmest Month	Arabidopsis halleri - Arabidopsis thaliana - Arabis alpina - Boechera stricta - Picea abies - Quercus petraea	6	23	12	0.00024	0.2384
OG0005961	AT4G17810	Max Temp Warmest Month	Picea abies - Picea glaucaxengelmannii - Picea obovata - Populus tremula	4	23	18	0.000254	0.2384
OG0003045	PRR7/PRR3	Mean Temp Warm Quarter	Arabidopsis halleri - Picea glaucaxengelmannii - Pinus contorta	3	24	3	7.7e-05	0.2513
OG0002029	AT2G18330/AT4G36580/AT5G16930/AT3G03060	Precip Seasonality	Amaranthus tuberculatus - Boechera stricta - Helianthus argophyllus - Pinus contorta	4	25	18	0.000165	0.2558
OG0003322	AT4G04790/AT4G21880	Precip Seasonality	Arabidopsis halleri - Capsella rubella - Cardamine resedifolia - Eucalyptus albens - Pinus contorta - Populus tremula	6	23	17	0.00015	0.2558
OG0004963	AT3G17920/AT1G48540	Precip Seasonality	Eucalyptus sideroxylon - Helianthus annuus - Picea abies	3	25	22	0.000156	0.2558
OG0005666	WAV2	Precip Seasonality	Arabidopsis halleri - Eucalyptus albens - Helianthus annuus - Helianthus argophyllus - Picea abies - Picea obovata - Populus deltoides - Populus tremula - Quercus petraea	9	25	13	3.9e-05	0.2558
OG0007143	AT5G09670/AT5G64550	Precip Seasonality	Amaranthus tuberculatus - Cardamine resedifolia - Picea glaucaxengelmannii - Pinus contorta - Populus trichocarpa	5	20	17	0.000203	0.2558
OG0003769	AT5G09580/AT1G53345	Mean Temp Dry Quarter	Capsella rubella - Eucalyptus albens - Helianthus argophyllus - Picea obovata - Populus deltoides - Populus trichocarpa	6	22	6	0.000159	0.2609
OG0001291	AHBP-1B/OBF5/TGA6/PAN	Mean Temp Warm Quarter	Arabidopsis halleri - Arabidopsis lyrata - Eucalyptus albens - Eucalyptus magnificata - Eucalyptus sideroxylon - Helianthus petiolaris - Pinus contorta - Populus deltoides - Populus trichocarpa	9	25	9	0.000173	0.2698
OG0002257	UBQ7/AT1G11970/RUB3/RUB1	Mean Temp Warm Quarter	Arabidopsis halleri - Arabidopsis thaliana - Helianthus argophyllus - Helianthus petiolaris - Panicum hallii - Pinus contorta - Populus deltoides	7	23	7	0.000219	0.2698
OG0007061	SPP1	Mean Temp Warm Quarter	Amaranthus tuberculatus - Arabidopsis halleri - Arabis alpina - Eucalyptus magnificata	4	24	21	0.000212	0.2698
OG0007741	AT1G04200	Mean Temp Warm Quarter	Arabidopsis halleri - Arabis alpina - Capsella rubella - Helianthus argophyllus - Picea glaucaxengelmannii - Populus tremula	6	22	22	0.0002	0.2698
OG0007608	AT5G11560	Mean Temp Dry Quarter	Arabidopsis thaliana - Boechera stricta - Eucalyptus albens - Helianthus petiolaris - Medicago truncatula - Picea obovata - Populus deltoides	7	25	17	0.000213	0.2767
OG0000840	AT5G46150/ALIS1/AT1G16360/AT1G54320/ALIS5	Mean Temp	Arabidopsis lyrata - Arabidopsis thaliana - Arabis alpina - Boechera stricta - Capsella rubella - Eucalyptus albens - Eucalyptus sideroxylon - Picea glaucaxengelmannii - Picea obovata - Populus tremula - Populus trichocarpa	11	25	11	0.000184	0.2778
OG0003045	PRR7/PRR3	Mean Temp	Arabidopsis halleri - Picea glaucaxengelmannii - Pinus contorta	3	24	3	7.7e-05	0.2778
OG0004914	SAE1A/SAE1B/SAE1B	Mean Temp	Arabidopsis lyrata - Boechera stricta - Capsella rubella - Eucalyptus albens - Eucalyptus magnificata - Helianthus argophyllus - Panicum hallii - Populus tremula - Quercus petraea	9	22	12	0.000117	0.2778
OG0012631	RAD51B	Mean Temp	Arabidopsis thaliana - Boechera stricta - Medicago truncatula - Panicum hallii	4	21	16	0.000177	0.2778
OG0007741	AT1G04200	Mean Temp	Arabidopsis halleri - Arabis alpina - Capsella rubella - Helianthus argophyllus - Medicago truncatula - Picea glaucaxengelmannii - Picea obovata - Populus deltoides - Populus tremula	9	22	22	0.000207	0.288
OG0000840	AT5G46150/ALIS1/AT1G16360/AT1G54320/ALIS5	Mean Temp Cold Quarter	Arabidopsis thaliana - Arabis alpina - Boechera stricta - Capsella rubella - Eucalyptus albens - Eucalyptus sideroxylon - Picea glaucaxengelmannii - Picea obovata - Populus tremula - Populus trichocarpa	10	25	10	7.8e-05	0.2943
OG0002257	UBQ7/AT1G11970/RUB3/RUB1	Mean Temp Cold Quarter	Arabidopsis halleri - Arabidopsis thaliana - Eucalyptus sideroxylon - Helianthus annuus - Helianthus argophyllus - Panicum hallii - Picea glaucaxengelmannii - Picea obovata - Pinus contorta - Populus trichocarpa	10	23	12	8.9e-05	0.2943
OG0004963	AT3G17920/AT1G48540	Mean Temp Cold Quarter	Boechera stricta - Picea abies - Populus deltoides - Populus trichocarpa	4	25	23	0.000153	0.2943
OG0006902	AT1G67120	Mean Temp Cold Quarter	Arabidopsis lyrata - Arabis alpina - Panicum hallii	3	23	17	0.000135	0.2943
OG0001434	ABCG33/ABCG41/ABCG30/ABCG42/ABCG43/ABCG37	Precip Dry Month	Arabidopsis thaliana - Boechera stricta - Capsella rubella - Cardamine resedifolia - Helianthus annuus - Helianthus petiolaris - Panicum hallii	7	20	7	8.8e-05	0.3021
OG0004234	PCN/AT1G27470	Precip Dry Month	Arabidopsis lyrata - Arabidopsis thaliana - Arabis alpina - Capsella rubella - Eucalyptus sideroxylon - Helianthus petiolaris - Populus tremula	7	23	17	0.000125	0.3021
OG0008026	RKP	Precip Dry Month	Cardamine resedifolia - Eucalyptus albens - Eucalyptus sideroxylon - Helianthus argophyllus - Helianthus petiolaris - Picea obovata - Populus tremula - Populus trichocarpa - Quercus petraea	9	24	15	6.8e-05	0.3021
OG0004507	GPRI1/GLK2	Temp Seasonality	Helianthus argophyllus - Helianthus petiolaris - Picea abies - Picea glaucaxengelmannii - Populus trichocarpa	5	24	17	6.6e-05	0.3049
OG0008285	FAP1	Temp Seasonality	Arabidopsis halleri - Eucalyptus albens - Panicum hallii - Quercus petraea	4	22	18	5.7e-05	0.3049
OG0000202	AT4G25300/AT4G25310/AT1G17010/SRG1/AT1G78550	Temp Range	Arabidopsis thaliana - Panicum hallii	2	20	2	0.000191	0.307
OG0003045	PRR7/PRR3	Temp Range	Amaranthus tuberculatus - Arabidopsis halleri - Arabis alpina - Capsella rubella - Eucalyptus albens - Eucalyptus magnificata - Picea glaucaxengelmannii - Pinus contorta - Populus trichocarpa - Quercus petraea	10	24	14	8.3e-05	0.307
OG0008497	AT2G43770	Temp Range	Arabis alpina - Boechera stricta - Pinus contorta	3	20	18	0.000107	0.307
OG0009494	AT1G27461	Temp Range	Arabidopsis lyrata - Arabidopsis thaliana - Eucalyptus sideroxylon - Helianthus annuus - Panicum hallii - Picea abies - Picea glaucaxengelmannii	7	22	18	0.000147	0.307
OG0005896	RID3	Temp Range	Eucalyptus albens - Eucalyptus magnificata - Helianthus petiolaris - Picea abies	4	25	4	0.000237	0.3092
OG0012174	COX10	Temp Range	Eucalyptus sideroxylon - Picea obovata - Pinus contorta	3	23	3	0.000283	0.3092
OG0001271	AT4G04260/EBS/SHL1	Mean Temp Wet Quarter	Amaranthus tuberculatus - Capsella rubella - Helianthus annuus - Medicago truncatula - Quercus petraea	5	24	16	0.000225	0.3303
OG0002080	SOS1/NHX8	Mean Temp Wet Quarter	Eucalyptus sideroxylon - Panicum hallii - Picea obovata - Populus deltoides	4	25	4	0.000129	0.3303
OG0003045	PRR7/PRR3	Mean Temp Wet Quarter	Arabidopsis halleri - Eucalyptus albens - Picea glaucaxengelmannii	3	24	3	0.000125	0.3303
OG0005827	DWF1	Mean Temp Wet Quarter	Arabidopsis thaliana - Helianthus annuus - Helianthus argophyllus - Helianthus petiolaris - Pinus sylvestris	5	22	22	0.000179	0.3303
OG0006452	ELF9	Mean Temp Wet Quarter	Arabidopsis halleri - Arabidopsis lyrata - Arabidopsis thaliana - Helianthus argophyllus - Medicago truncatula - Panicum hallii - Pinus contorta - Populus deltoides - Populus tremula - Quercus petraea	10	24	15	6.5e-05	0.3303
OG0007662	FIP37	Mean Temp Wet Quarter	Cardamine resedifolia - Eucalyptus sideroxylon - Helianthus argophyllus - Populus tremula	4	23	23	0.000275	0.3303
OG0004914	SAE1A/SAE1B/SAE1B	Mean Temp Warm Quarter	Arabidopsis lyrata - Boechera stricta - Eucalyptus albens - Eucalyptus magnificata - Helianthus argophyllus - Panicum hallii - Picea obovata - Populus tremula - Quercus petraea	9	22	10	0.000332	0.343
OG0002361	CPN60A/Cpn60alpha2	Mean Temp	Arabidopsis lyrata - Eucalyptus sideroxylon - Helianthus argophyllus - Helianthus petiolaris - Medicago truncatula - Picea abies - Picea obovata - Pinus sylvestris	8	25	22	0.000292	0.3436
OG0000331	GH3.1/GH3.3/GH3.9/WES1/BRU6/DFL1/GH3.17/GH3.4	Precip Cold Quarter	Capsella rubella - Pinus contorta - Quercus petraea	3	22	18	0.000185	0.3473
OG0000412	ATC/TSF/TFL1/BFT/FT	Precip Cold Quarter	Arabis alpina - Helianthus petiolaris - Populus tremula	3	24	22	5.6e-05	0.3473
OG0002080	SOS1/NHX8	Precip Cold Quarter	Eucalyptus sideroxylon - Populus deltoides - Populus tremula	3	25	3	0.000216	0.3473
OG0002257	UBQ7/AT1G11970/RUB3/RUB1	Precip Cold Quarter	Arabidopsis thaliana - Capsella rubella - Eucalyptus sideroxylon - Helianthus annuus - Helianthus argophyllus - Panicum hallii - Picea glaucaxengelmannii - Populus trichocarpa	8	23	8	0.00024	0.3473
OG0003045	PRR7/PRR3	Precip Cold Quarter	Eucalyptus albens - Picea glaucaxengelmannii - Pinus contorta - Populus trichocarpa	4	24	4	0.000171	0.3473
OG0002326	RVE1/RVE2/AT3G10113/EPR1	Precip Cold Quarter	Arabidopsis halleri - Arabidopsis thaliana - Cardamine resedifolia - Panicum hallii - Picea glaucaxengelmannii - Picea obovata - Pinus contorta - Pinus sylvestris	8	23	8	0.000485	0.349
OG0002848	ATSAC1B/RHD4/SAC8	Precip Cold Quarter	Arabis alpina - Eucalyptus albens - Medicago truncatula - Panicum hallii - Pinus sylvestris - Quercus petraea	6	25	6	0.00034	0.349
OG0007959	AT2G44525/AT3G60150	Precip Cold Quarter	Capsella rubella - Eucalyptus magnificata - Populus tremula	3	25	3	0.000441	0.349
OG0009340	ZWI	Precip Cold Quarter	Amaranthus tuberculatus - Eucalyptus sideroxylon - Helianthus petiolaris - Medicago truncatula - Populus tremula	5	23	21	0.000339	0.349
OG0011642	AT2G47830	Precip Cold Quarter	Amaranthus tuberculatus - Arabidopsis lyrata - Arabidopsis thaliana - Eucalyptus albens - Eucalyptus sideroxylon - Medicago truncatula - Panicum hallii - Picea obovata - Pinus sylvestris - Quercus petraea	10	24	10	0.000363	0.349
OG0002527	AT5G02950/AT3G09670	Mean Temp Wet Quarter	Arabis alpina - Capsella rubella - Eucalyptus sideroxylon - Helianthus argophyllus - Panicum hallii - Picea glaucaxengelmannii - Picea obovata - Populus trichocarpa - Quercus petraea	9	24	11	0.000282	0.3509
OG0001951	BIM1/BIM2	Precip Wet Month	Arabidopsis lyrata - Picea abies - Pinus contorta - Pinus sylvestris	4	24	24	0.000215	0.3515
OG0002029	AT2G18330/AT4G36580/AT5G16930/AT3G03060	Annual Precip	Arabidopsis halleri - Eucalyptus magnificata - Eucalyptus sideroxylon - Helianthus petiolaris - Medicago truncatula - Pinus contorta - Pinus sylvestris	7	25	7	7.6e-05	0.3515
OG0002080	SOS1/NHX8	Precip Wet Month	Arabidopsis thaliana - Picea glaucaxengelmannii - Picea obovata - Pinus contorta - Populus deltoides - Populus tremula - Quercus petraea	7	25	14	0.000232	0.3515
OG0004502	AT4G15165/PAC1	Precip Wet Month	Arabis alpina - Populus trichocarpa	2	20	2	0.000191	0.3515
OG0006144	AT5G16870/AT3G03010	Annual Precip	Arabidopsis lyrata - Eucalyptus magnificata - Helianthus petiolaris - Picea abies - Populus tremula - Populus trichocarpa	6	22	17	7.7e-05	0.3515
OG0007577	AT4G28450	Precip Wet Month	Amaranthus tuberculatus - Arabis alpina - Eucalyptus sideroxylon - Helianthus argophyllus - Helianthus petiolaris - Picea abies - Picea glaucaxengelmannii - Picea obovata - Populus deltoides - Quercus petraea	10	23	11	0.000309	0.3515
OG0011265	AT4G19390	Precip Wet Month	Eucalyptus albens - Eucalyptus magnificata - Eucalyptus sideroxylon - Helianthus argophyllus - Helianthus petiolaris - Picea glaucaxengelmannii - Populus deltoides	7	22	7	0.000213	0.3515
OG0004234	PCN/AT1G27470	Precip Cold Quarter	Arabidopsis lyrata - Arabis alpina - Boechera stricta - Eucalyptus sideroxylon - Helianthus petiolaris - Populus tremula - Populus trichocarpa	7	23	13	0.000594	0.3522
OG0008170	ATH13	Precip Cold Quarter	Eucalyptus albens - Eucalyptus magnificata - Quercus petraea	3	22	3	0.000448	0.3522
OG0001175	TOM3/TOM1/THH1	Mean Temp Dry Quarter	Arabidopsis lyrata - Cardamine resedifolia - Eucalyptus magnificata - Picea obovata - Populus deltoides - Populus trichocarpa	6	25	6	0.000308	0.357
OG0005424	KAO2/CYP88A3	Max Temp Warmest Month	Arabidopsis lyrata - Arabidopsis thaliana - Eucalyptus sideroxylon - Helianthus annuus - Helianthus petiolaris - Medicago truncatula - Panicum hallii - Picea glaucaxengelmannii	8	23	8	0.00039	0.3579
OG0002367	AT5G14285/AT3G25950/AT3G27270	Precip Seasonality	Medicago truncatula	1	20	20	0.000361	0.361
OG0005844	CLASP	Precip Seasonality	Amaranthus tuberculatus - Cardamine resedifolia - Eucalyptus albens - Eucalyptus magnificata - Picea glaucaxengelmannii - Populus deltoides	6	25	6	0.000351	0.361
OG0008130	HCF106	Precip Seasonality	Cardamine resedifolia - Eucalyptus sideroxylon - Panicum hallii - Picea obovata - Pinus sylvestris - Populus deltoides - Populus trichocarpa	7	24	16	0.000302	0.361
OG0001882	AT4G15545/AT1G16520/AT1G56080	Isothermality	Amaranthus tuberculatus - Arabidopsis lyrata - Arabis alpina - Cardamine resedifolia - Helianthus argophyllus - Helianthus petiolaris - Medicago truncatula - Picea abies - Pinus contorta - Populus deltoides	10	23	10	0.000266	0.3623
OG0002242	ATB BETA/"B ALPHA"	Isothermality	Cardamine resedifolia - Eucalyptus albens - Helianthus argophyllus - Picea abies - Picea glaucaxengelmannii - Picea obovata - Pinus contorta - Populus deltoides	8	23	11	0.00032	0.3623
OG0002903	AT1G20670/AT1G76380	Isothermality	Arabidopsis lyrata - Eucalyptus sideroxylon - Helianthus annuus - Picea abies - Pinus sylvestris - Populus tremula	6	23	18	0.000427	0.3623
OG0003045	PRR7/PRR3	Isothermality	Arabidopsis halleri - Arabis alpina - Eucalyptus albens - Picea glaucaxengelmannii - Picea obovata - Populus deltoides	6	23	6	0.000441	0.3623
OG0003057	MTP11	Isothermality	Amaranthus tuberculatus - Eucalyptus sideroxylon - Picea abies - Picea obovata - Pinus contorta - Populus deltoides - Populus tremula	7	24	15	0.000267	0.3623
OG0004082	RPN8A/MEE34	Isothermality	Arabidopsis halleri - Arabidopsis lyrata - Helianthus argophyllus - Medicago truncatula	4	21	15	0.000268	0.3623
OG0005626	AT3G42050	Isothermality	Boechera stricta - Capsella rubella - Eucalyptus sideroxylon - Helianthus argophyllus - Panicum hallii - Picea abies - Pinus contorta - Pinus sylvestris - Populus deltoides	9	24	9	0.000364	0.3623
OG0010215	TSK	Isothermality	Arabidopsis halleri - Cardamine resedifolia - Helianthus petiolaris - Pinus contorta	4	22	20	6.7e-05	0.3623
OG0010411	AT2G03780	Isothermality	Capsella rubella - Cardamine resedifolia - Eucalyptus albens - Panicum hallii - Pinus contorta - Pinus sylvestris - Populus deltoides - Populus tremula - Quercus petraea	9	23	9	0.00043	0.3623
OG0007641	IAA33	Precip Dry Month	Helianthus petiolaris - Medicago truncatula	2	22	22	0.000183	0.379
OG0003782	ANL2/HDG1	Precip Warm Quarter	Medicago truncatula - Picea obovata	2	24	22	3.8e-05	0.3812
OG0003045	PRR7/PRR3	Mean Temp Cold Quarter	Arabidopsis halleri - Picea glaucaxengelmannii - Pinus contorta	3	24	3	0.000259	0.3826
OG0008524	AT2G26270/AT3G43930	Mean Temp Cold Quarter	Arabidopsis halleri - Eucalyptus albens - Helianthus annuus - Helianthus argophyllus - Helianthus petiolaris	5	22	5	0.000223	0.3826
OG0003130	AT2G23820/AT1G26160	Mean Temp Dry Quarter	Amaranthus tuberculatus - Arabidopsis lyrata - Capsella rubella - Eucalyptus sideroxylon - Helianthus argophyllus - Helianthus petiolaris - Picea abies - Pinus sylvestris - Populus deltoides - Quercus petraea	10	25	10	0.000397	0.3907
OG0003045	PRR7/PRR3	Min Temp Coldest Month	Arabidopsis halleri - Picea glaucaxengelmannii - Pinus contorta	3	24	3	0.000309	0.3939
OG0004254	AT5G38050/AT1G71080	Min Temp Coldest Month	Arabidopsis halleri - Arabis alpina - Capsella rubella - Cardamine resedifolia - Helianthus annuus - Helianthus petiolaris - Panicum hallii - Picea obovata - Populus trichocarpa	9	24	9	0.000303	0.3939
OG0004963	AT3G17920/AT1G48540	Min Temp Coldest Month	Boechera stricta - Helianthus annuus - Helianthus argophyllus - Picea abies - Populus trichocarpa - Quercus petraea	6	25	21	0.000339	0.3939
OG0007577	AT4G28450	Min Temp Coldest Month	Amaranthus tuberculatus - Arabis alpina - Eucalyptus albens - Eucalyptus magnificata - Helianthus annuus - Helianthus argophyllus - Helianthus petiolaris - Picea obovata	8	23	8	0.000208	0.3939
OG0007741	AT1G04200	Min Temp Coldest Month	Arabidopsis halleri - Arabis alpina - Capsella rubella - Medicago truncatula - Picea glaucaxengelmannii - Picea obovata - Populus tremula	7	22	19	0.000282	0.3939
OG0008524	AT2G26270/AT3G43930	Min Temp Coldest Month	Arabidopsis halleri - Eucalyptus albens - Helianthus annuus - Helianthus argophyllus - Helianthus petiolaris	5	22	5	0.000192	0.3939
OG0008863	GI	Min Temp Coldest Month	Amaranthus tuberculatus - Arabidopsis lyrata - Capsella rubella - Eucalyptus albens - Eucalyptus magnificata - Helianthus petiolaris - Medicago truncatula - Populus deltoides	8	20	8	0.000414	0.3939
OG0010909	GalAK	Mean Temp Warm Quarter	Arabidopsis lyrata - Eucalyptus magnificata - Eucalyptus sideroxylon - Populus deltoides	4	20	4	0.000485	0.3971
OG0004502	AT4G15165/PAC1	Annual Precip	Arabis alpina - Populus trichocarpa	2	20	2	0.000191	0.4009
OG0003045	PRR7/PRR3	Temp Seasonality	Arabidopsis halleri - Arabis alpina - Capsella rubella - Picea glaucaxengelmannii - Pinus contorta - Populus deltoides - Populus trichocarpa	7	24	21	0.000272	0.4017
OG0003923	AT2G28490	Temp Seasonality	Amaranthus tuberculatus - Arabidopsis halleri - Capsella rubella - Eucalyptus sideroxylon - Helianthus annuus - Picea obovata - Populus deltoides	7	23	7	0.000202	0.4017
OG0006065	ATNTH1/NTH2	Temp Seasonality	Arabidopsis halleri - Eucalyptus albens - Eucalyptus sideroxylon - Helianthus argophyllus - Medicago truncatula	5	24	5	0.000256	0.4017
OG0006305	AT4G34310	Temp Seasonality	Amaranthus tuberculatus - Arabidopsis lyrata - Arabis alpina - Eucalyptus sideroxylon - Helianthus argophyllus - Populus tremula	6	22	6	0.000335	0.4017
OG0009139	AT4G02725	Temp Seasonality	Arabidopsis lyrata - Arabidopsis thaliana - Eucalyptus albens - Picea abies	4	23	23	0.00036	0.4017
OG0001572	AT2G36500/AT5G50530/AT5G50640/AT5G63490/AT3G52950	Annual Precip	Amaranthus tuberculatus - Arabidopsis halleri - Arabidopsis thaliana - Helianthus petiolaris - Picea abies - Picea obovata	6	23	14	0.000252	0.4108
OG0004902	AT1G20110	Min Temp Coldest Month	Arabidopsis thaliana - Helianthus annuus - Panicum hallii - Populus deltoides	4	25	4	0.000486	0.4169
OG0005443	AT1G15810/AT1G80620	Precip Wet Month	Amaranthus tuberculatus - Arabidopsis lyrata - Helianthus argophyllus - Helianthus petiolaris - Panicum hallii - Populus deltoides - Populus tremula	7	20	17	0.000464	0.4179
OG0006144	AT5G16870/AT3G03010	Precip Wet Month	Arabidopsis lyrata - Eucalyptus albens - Eucalyptus magnificata - Helianthus petiolaris - Picea obovata - Populus deltoides - Populus trichocarpa	7	22	11	0.000435	0.4179
OG0008137	PEX5	Precip Wet Month	Populus deltoides - Populus tremula - Populus trichocarpa	3	23	21	0.000425	0.4179
OG0008071	EX2	Max Temp Warmest Month	Amaranthus tuberculatus - Arabidopsis lyrata - Eucalyptus magnificata - Eucalyptus sideroxylon - Helianthus annuus - Panicum hallii	6	22	15	0.000488	0.4201
OG0010250	ALDH22A1	Max Temp Warmest Month	Arabidopsis lyrata - Arabidopsis thaliana - Helianthus annuus - Medicago truncatula - Panicum hallii - Picea glaucaxengelmannii - Picea obovata	7	22	14	0.000475	0.4201
OG0001939	AT5G55860/AT1G12150	Annual Precip	Arabidopsis thaliana - Capsella rubella - Cardamine resedifolia - Helianthus petiolaris - Picea glaucaxengelmannii - Populus tremula	6	25	25	0.000292	0.4263
OG0002257	UBQ7/AT1G11970/RUB3/RUB1	Annual Precip	Capsella rubella - Eucalyptus sideroxylon - Helianthus argophyllus - Panicum hallii - Picea glaucaxengelmannii - Populus trichocarpa	6	23	6	0.000364	0.4263
OG0012544	AT1G13630	Precip Cold Quarter	Arabis alpina - Eucalyptus magnificata	2	21	19	0.000747	0.4281
OG0004457	AT5G49680/SAB	Precip Warm Quarter	Amaranthus tuberculatus - Capsella rubella - Picea obovata - Pinus sylvestris - Populus deltoides - Populus trichocarpa - Quercus petraea	7	25	22	0.000171	0.4291
OG0013067	LARP6a	Precip Warm Quarter	Arabidopsis halleri - Arabis alpina - Capsella rubella - Eucalyptus sideroxylon - Helianthus petiolaris	5	20	17	0.000203	0.4291
OG0002242	ATB BETA/"B ALPHA"	Mean Temp Dry Quarter	Cardamine resedifolia - Eucalyptus albens - Helianthus argophyllus - Helianthus petiolaris - Medicago truncatula - Panicum hallii - Picea glaucaxengelmannii - Populus deltoides - Quercus petraea	9	24	11	0.000505	0.4395
OG0008142	AT5G58100	Temp Seasonality	Arabidopsis lyrata - Boechera stricta - Capsella rubella - Eucalyptus albens - Medicago truncatula - Populus trichocarpa	6	20	6	0.000521	0.4404
OG0010208	AT1G70620	Temp Seasonality	Amaranthus tuberculatus - Arabidopsis halleri - Arabidopsis thaliana - Panicum hallii - Picea glaucaxengelmannii - Picea obovata - Pinus contorta - Populus deltoides - Populus trichocarpa	9	22	10	0.000458	0.4404
OG0004583	AT5G13250/AT1G28080	Mean Temp	Eucalyptus albens - Picea obovata	2	22	18	0.000462	0.4414
OG0010250	ALDH22A1	Mean Temp	Arabidopsis thaliana - Medicago truncatula	2	22	2	0.000448	0.4414
OG0001213	CCT1/CCT2	Mean Temp Wet Quarter	Amaranthus tuberculatus - Eucalyptus albens - Helianthus argophyllus - Panicum hallii - Picea glaucaxengelmannii	5	25	16	0.000458	0.4468
OG0012205	AT3G61360	Precip Wet Month	Arabidopsis thaliana - Capsella rubella - Eucalyptus albens - Helianthus argophyllus - Panicum hallii - Picea glaucaxengelmannii - Picea obovata - Populus tremula	8	22	8	0.000525	0.4472
OG0001291	AHBP-1B/OBF5/TGA6/PAN	Mean Temp Cold Quarter	Arabidopsis halleri - Arabidopsis lyrata - Cardamine resedifolia - Eucalyptus albens - Eucalyptus magnificata - Eucalyptus sideroxylon - Helianthus petiolaris - Picea abies - Pinus contorta	9	25	13	0.000406	0.4598
OG0001668	AT5G53480/AT3G08943/AT3G08947	Tmax Clim Change	Helianthus argophyllus - Panicum hallii - Pinus sylvestris	3	23	17	6.9e-05	0.4659
OG0001185	AT2G42320/AT5G06930/AT5G43230/AT3G01810/AT3G57780	Mean Temp Dry Quarter	Arabis alpina - Eucalyptus albens - Helianthus argophyllus - Picea obovata - Pinus contorta	5	24	24	0.00079	0.4704
OG0003921	PMP22/AT4G14305	Mean Temp Dry Quarter	Arabidopsis halleri - Picea abies - Quercus petraea	3	24	3	0.000741	0.4704
OG0006560	AT2G17540/AT4G35510	Mean Temp Dry Quarter	Arabidopsis lyrata - Arabidopsis thaliana - Boechera stricta - Helianthus petiolaris - Quercus petraea	5	20	19	0.000705	0.4704
OG0007812	AT3G06530	Mean Temp Dry Quarter	Arabidopsis thaliana - Boechera stricta - Eucalyptus albens - Eucalyptus magnificata - Eucalyptus sideroxylon	5	24	5	0.00081	0.4704
OG0004033	AT1G17940/AT1G73390	Precip Seasonality	Arabidopsis lyrata - Picea obovata - Pinus sylvestris - Populus deltoides - Populus tremula - Quercus petraea	6	23	21	0.000606	0.4866
OG0004305	AT2G41160/AT3G56740	Precip Seasonality	Arabidopsis lyrata - Eucalyptus sideroxylon - Helianthus petiolaris - Medicago truncatula - Picea abies - Populus deltoides - Populus trichocarpa	7	24	14	0.000714	0.4866
OG0007543	CUL4	Precip Seasonality	Arabidopsis lyrata - Arabis alpina - Capsella rubella - Panicum hallii - Populus tremula	5	24	5	0.000667	0.4866
OG0002746	AT2G41790/AT3G57470	Mean Temp Wet Quarter	Boechera stricta - Helianthus petiolaris - Populus deltoides	3	25	3	0.000643	0.4897
OG0005785	AT5G38600/AT1G67210	Mean Temp Wet Quarter	Amaranthus tuberculatus - Boechera stricta - Helianthus annuus - Helianthus argophyllus - Medicago truncatula - Panicum hallii	6	24	14	0.000695	0.4897
OG0005820	PDIL1-6/PDIL1-5	Mean Temp Wet Quarter	Arabidopsis lyrata - Arabidopsis thaliana - Boechera stricta - Eucalyptus albens - Medicago truncatula - Panicum hallii - Picea obovata - Populus trichocarpa - Quercus petraea	9	23	10	0.000708	0.4897

## Sheet: Table S4 - fdr0.5 OG
Table S4: Summary of PicMin results for orthogroups exhibiting strong evidence of repeatability at FDR < 0.5. Orthogroups are ordered according to the most species exhibiting at least one contribution towards a signature of repeatability
Orthogroup	Total Convergent N (FDR < 0.5)	Species Convergent N (FDR < 0.5)	Climate Variables	Athaliana Genes
OG0002257	52	14	Mean Temp/Min Temp Coldest Month/Mean Temp Warm Quarter/Mean Temp Cold Quarter/Annual Precip/Precip Cold Quarter	UBQ7/AT1G11970/RUB3/RUB1
OG0001291	29	14	Max Temp Warmest Month/Mean Temp Warm Quarter/Mean Temp Cold Quarter	AHBP-1B/OBF5/TGA6/PAN
OG0006144	22	13	Annual Precip/Precip Wet Month/Precip Wet Quarter	AT5G16870/AT3G03010
OG0007577	18	13	Min Temp Coldest Month/Precip Wet Month	AT4G28450
OG0003045	46	12	Mean Temp/Isothermality/Temp Seasonality/Min Temp Coldest Month/Temp Range/Mean Temp Wet Quarter/Mean Temp Dry Quarter/Mean Temp Warm Quarter/Mean Temp Cold Quarter/Precip Cold Quarter	PRR7/PRR3
OG0002242	17	12	Isothermality/Mean Temp Dry Quarter	"ATB BETA"/"B ALPHA"
OG0000840	21	11	Mean Temp/Mean Temp Cold Quarter	AT5G46150/ALIS1/AT1G16360/AT1G54320/ALIS5
OG0004914	18	10	Mean Temp/Mean Temp Warm Quarter	SAE1A/SAE1B/SAE1B
OG0002029	11	10	Annual Precip/Precip Seasonality	AT2G18330/AT4G36580/AT5G16930/AT3G03060
OG0001882	10	10	Isothermality	AT4G15545/AT1G16520/AT1G56080
OG0003130	10	10	Mean Temp Dry Quarter	AT2G23820/AT1G26160
OG0004873	10	10	Mean Temp Warm Quarter	AT4G02660/SPI
OG0005859	10	10	Max Temp Warmest Month	GPS1
OG0006452	10	10	Mean Temp Wet Quarter	ELF9
OG0011642	10	10	Precip Cold Quarter	AT2G47830
OG0007741	22	9	Mean Temp/Min Temp Coldest Month/Mean Temp Warm Quarter	AT1G04200
OG0002080	14	9	Mean Temp Wet Quarter/Precip Wet Month/Precip Cold Quarter	SOS1/NHX8
OG0004234	14	9	Precip Dry Month/Precip Cold Quarter	PCN/AT1G27470
OG0002527	9	9	Mean Temp Wet Quarter	AT5G02950/AT3G09670
OG0004254	9	9	Min Temp Coldest Month	AT5G38050/AT1G71080
OG0005626	9	9	Isothermality	AT3G42050
OG0005666	9	9	Precip Seasonality	WAV2
OG0005820	9	9	Mean Temp Wet Quarter	PDIL1-6/PDIL1-5
OG0008026	9	9	Precip Dry Month	RKP
OG0010208	9	9	Temp Seasonality	AT1G70620
OG0010411	9	9	Isothermality	AT2G03780
OG0004963	13	8	Min Temp Coldest Month/Mean Temp Cold Quarter/Precip Seasonality	AT3G17920/AT1G48540
OG0002326	8	8	Precip Cold Quarter	RVE1/RVE2/AT3G10113/EPR1
OG0002361	8	8	Mean Temp	CPN60A/Cpn60alpha2
OG0005424	8	8	Max Temp Warmest Month	KAO2/CYP88A3
OG0008863	8	8	Min Temp Coldest Month	GI
OG0012205	8	8	Precip Wet Month	AT3G61360
OG0010250	9	7	Mean Temp/Max Temp Warmest Month	ALDH22A1
OG0001434	7	7	Precip Dry Month	ABCG33/ABCG41/ABCG30/ABCG42/ABCG43/ABCG37
OG0003057	7	7	Isothermality	MTP11
OG0003923	7	7	Temp Seasonality	AT2G28490
OG0004305	7	7	Precip Seasonality	AT2G41160/AT3G56740
OG0004457	7	7	Precip Warm Quarter	AT5G49680/SAB
OG0005443	7	7	Precip Wet Month	AT1G15810/AT1G80620
OG0007608	7	7	Mean Temp Dry Quarter	AT5G11560
OG0008130	7	7	Precip Seasonality	HCF106
OG0009494	7	7	Temp Range	AT1G27461
OG0011265	7	7	Precip Wet Month	AT4G19390
OG0001175	6	6	Mean Temp Dry Quarter	TOM3/TOM1/THH1
OG0001572	6	6	Annual Precip	AT2G36500/AT5G50530/AT5G50640/AT5G63490/AT3G52950
OG0001939	6	6	Annual Precip	AT5G55860/AT1G12150
OG0002848	6	6	Precip Cold Quarter	ATSAC1B/RHD4/SAC8
OG0002903	6	6	Isothermality	AT1G20670/AT1G76380
OG0003196	6	6	Max Temp Warmest Month	NRPB8B/NRPB8A
OG0003322	6	6	Precip Seasonality	AT4G04790/AT4G21880
OG0003769	6	6	Mean Temp Dry Quarter	AT5G09580/AT1G53345
OG0004033	6	6	Precip Seasonality	AT1G17940/AT1G73390
OG0004535	6	6	Max Temp Warmest Month	AT5G67385/AT3G49970
OG0005785	6	6	Mean Temp Wet Quarter	AT5G38600/AT1G67210
OG0005844	6	6	Precip Seasonality	CLASP
OG0006305	6	6	Temp Seasonality	AT4G34310
OG0008071	6	6	Max Temp Warmest Month	EX2
OG0008142	6	6	Temp Seasonality	AT5G58100
OG0008524	10	5	Min Temp Coldest Month/Mean Temp Cold Quarter	AT2G26270/AT3G43930
OG0001185	5	5	Mean Temp Dry Quarter	AT2G42320/AT5G06930/AT5G43230/AT3G01810/AT3G57780
OG0001213	5	5	Mean Temp Wet Quarter	CCT1/CCT2
OG0001271	5	5	Mean Temp Wet Quarter	AT4G04260/EBS/SHL1
OG0004507	5	5	Temp Seasonality	GPRI1/GLK2
OG0005722	5	5	Mean Temp Dry Quarter	VAD1
OG0005827	5	5	Mean Temp Wet Quarter	DWF1
OG0006065	5	5	Temp Seasonality	ATNTH1/NTH2
OG0006560	5	5	Mean Temp Dry Quarter	AT2G17540/AT4G35510
OG0007143	5	5	Precip Seasonality	AT5G09670/AT5G64550
OG0007543	5	5	Precip Seasonality	CUL4
OG0007812	5	5	Mean Temp Dry Quarter	AT3G06530
OG0009181	5	5	Max Temp Warmest Month	HSF4
OG0009340	5	5	Precip Cold Quarter	ZWI
OG0013067	5	5	Precip Warm Quarter	LARP6a
OG0001951	4	4	Precip Wet Month	BIM1/BIM2
OG0004082	4	4	Isothermality	RPN8A/MEE34
OG0004902	4	4	Min Temp Coldest Month	AT1G20110
OG0005195	4	4	Max Temp Warmest Month	AT1G16825/AT1G78895
OG0005896	4	4	Temp Range	RID3
OG0005961	4	4	Max Temp Warmest Month	AT4G17810
OG0007061	4	4	Mean Temp Warm Quarter	SPP1
OG0007662	4	4	Mean Temp Wet Quarter	FIP37
OG0008285	4	4	Temp Seasonality	FAP1
OG0009139	4	4	Temp Seasonality	AT4G02725
OG0010215	4	4	Isothermality	TSK
OG0010909	4	4	Mean Temp Warm Quarter	GalAK
OG0012631	4	4	Mean Temp	RAD51B
OG0000331	3	3	Precip Cold Quarter	GH3.1/GH3.3/GH3.9/WES1/BRU6/DFL1/GH3.17/GH3.4
OG0000412	3	3	Precip Cold Quarter	ATC/TSF/TFL1/BFT/FT
OG0000950	3	3	Mean Temp Warm Quarter	HRD/AT5G52020/AT1G12630
OG0001668	3	3	Tmax Clim Change	AT5G53480/AT3G08943/AT3G08947
OG0002746	3	3	Mean Temp Wet Quarter	AT2G41790/AT3G57470
OG0003730	3	3	Mean Temp Dry Quarter	AT5G07710/AT5G61390/AT1G74390
OG0003921	3	3	Mean Temp Dry Quarter	PMP22/AT4G14305
OG0006902	3	3	Mean Temp Cold Quarter	AT1G67120
OG0007959	3	3	Precip Cold Quarter	AT2G44525/AT3G60150
OG0008137	3	3	Precip Wet Month	PEX5
OG0008170	3	3	Precip Cold Quarter	ATH13
OG0008497	3	3	Temp Range	AT2G43770
OG0010195	3	3	Mean Temp Dry Quarter	POD1
OG0012174	3	3	Temp Range	COX10
OG0004502	4	2	Annual Precip/Precip Wet Month	AT4G15165/PAC1
OG0000202	2	2	Temp Range	AT4G25300/AT4G25310/AT1G17010/SRG1/AT1G78550
OG0000401	2	2	Precip Wet Month	CIPK3/CIPK8/CIPK26/SOS2/CIPK9/CIPK23
OG0003782	2	2	Precip Warm Quarter	ANL2/HDG1
OG0004583	2	2	Mean Temp	AT5G13250/AT1G28080
OG0007641	2	2	Precip Dry Month	IAA33
OG0012544	2	2	Precip Cold Quarter	AT1G13630
OG0002367	1	1	Precip Seasonality	AT5G14285/AT3G25950/AT3G27270

## Sheet: Table S5 - fdr0.5 GO
Table S5: GO annotations for Arabidopsis thaliana genes within orthogroups exhibiting repeatability at FDR < 0.5 threshold. Genes are grouped according to GO function, and ordered according to most common to least common GO term
Orthogroup	go_id	go_name	Athaliana Genes
OG0000401	GO:0005515	protein binding	CIPK3/CIPK8/CIPK26/SOS2/CIPK9/CIPK23
OG0000412	GO:0005515	protein binding	ATC/TSF/TFL1/BFT/FT
OG0000840	GO:0005515	protein binding	AT5G46150/ALIS1/AT1G16360/AT1G54320/ALIS5
OG0001175	GO:0005515	protein binding	TOM3/TOM1/THH1
OG0001271	GO:0005515	protein binding	AT4G04260/EBS/SHL1
OG0001291	GO:0005515	protein binding	AHBP-1B/OBF5/TGA6/PAN
OG0001572	GO:0005515	protein binding	AT2G36500/AT5G50530/AT5G50640/AT5G63490/AT3G52950
OG0001668	GO:0005515	protein binding	AT5G53480/AT3G08943/AT3G08947
OG0001882	GO:0005515	protein binding	AT4G15545/AT1G16520/AT1G56080
OG0001951	GO:0005515	protein binding	BIM1/BIM2
OG0002029	GO:0005515	protein binding	AT2G18330/AT4G36580/AT5G16930/AT3G03060
OG0002080	GO:0005515	protein binding	SOS1/NHX8
OG0002242	GO:0005515	protein binding	"ATB BETA"/"B ALPHA"
OG0002257	GO:0005515	protein binding	UBQ7/AT1G11970/RUB3/RUB1
OG0002326	GO:0005515	protein binding	RVE1/RVE2/AT3G10113/EPR1
OG0002361	GO:0005515	protein binding	CPN60A/Cpn60alpha2
OG0002527	GO:0005515	protein binding	AT5G02950/AT3G09670
OG0002903	GO:0005515	protein binding	AT1G20670/AT1G76380
OG0003045	GO:0005515	protein binding	PRR7/PRR3
OG0003322	GO:0005515	protein binding	AT4G04790/AT4G21880
OG0003782	GO:0005515	protein binding	ANL2/HDG1
OG0004082	GO:0005515	protein binding	RPN8A/MEE34
OG0004234	GO:0005515	protein binding	PCN/AT1G27470
OG0004305	GO:0005515	protein binding	AT2G41160/AT3G56740
OG0004507	GO:0005515	protein binding	GPRI1/GLK2
OG0004535	GO:0005515	protein binding	AT5G67385/AT3G49970
OG0004873	GO:0005515	protein binding	AT4G02660/SPI
OG0004902	GO:0005515	protein binding	AT1G20110
OG0004914	GO:0005515	protein binding	SAE1A/SAE1B/SAE1B
OG0004963	GO:0005515	protein binding	AT3G17920/AT1G48540
OG0005827	GO:0005515	protein binding	DWF1
OG0005844	GO:0005515	protein binding	CLASP
OG0005896	GO:0005515	protein binding	RID3
OG0006902	GO:0005515	protein binding	AT1G67120
OG0007543	GO:0005515	protein binding	CUL4
OG0007577	GO:0005515	protein binding	AT4G28450
OG0007608	GO:0005515	protein binding	AT5G11560
OG0007641	GO:0005515	protein binding	IAA33
OG0007662	GO:0005515	protein binding	FIP37
OG0007812	GO:0005515	protein binding	AT3G06530
OG0008026	GO:0005515	protein binding	RKP
OG0008130	GO:0005515	protein binding	HCF106
OG0008137	GO:0005515	protein binding	PEX5
OG0008497	GO:0005515	protein binding	AT2G43770
OG0008863	GO:0005515	protein binding	GI
OG0009340	GO:0005515	protein binding	ZWI
OG0010215	GO:0005515	protein binding	TSK
OG0012205	GO:0005515	protein binding	AT3G61360
OG0012544	GO:0005515	protein binding	AT1G13630
OG0000331	GO:0005634	nucleus	GH3.1/GH3.3/GH3.9/WES1/BRU6/DFL1/GH3.17/GH3.4
OG0000401	GO:0005634	nucleus	CIPK3/CIPK8/CIPK26/SOS2/CIPK9/CIPK23
OG0000412	GO:0005634	nucleus	ATC/TSF/TFL1/BFT/FT
OG0000840	GO:0005634	nucleus	AT5G46150/ALIS1/AT1G16360/AT1G54320/ALIS5
OG0000950	GO:0005634	nucleus	HRD/AT5G52020/AT1G12630
OG0001185	GO:0005634	nucleus	AT2G42320/AT5G06930/AT5G43230/AT3G01810/AT3G57780
OG0001271	GO:0005634	nucleus	AT4G04260/EBS/SHL1
OG0001291	GO:0005634	nucleus	AHBP-1B/OBF5/TGA6/PAN
OG0001668	GO:0005634	nucleus	AT5G53480/AT3G08943/AT3G08947
OG0001951	GO:0005634	nucleus	BIM1/BIM2
OG0002242	GO:0005634	nucleus	"ATB BETA"/"B ALPHA"
OG0002257	GO:0005634	nucleus	UBQ7/AT1G11970/RUB3/RUB1
OG0002326	GO:0005634	nucleus	RVE1/RVE2/AT3G10113/EPR1
OG0002527	GO:0005634	nucleus	AT5G02950/AT3G09670
OG0002903	GO:0005634	nucleus	AT1G20670/AT1G76380
OG0003045	GO:0005634	nucleus	PRR7/PRR3
OG0003196	GO:0005634	nucleus	NRPB8B/NRPB8A
OG0003730	GO:0005634	nucleus	AT5G07710/AT5G61390/AT1G74390
OG0003782	GO:0005634	nucleus	ANL2/HDG1
OG0004033	GO:0005634	nucleus	AT1G17940/AT1G73390
OG0004082	GO:0005634	nucleus	RPN8A/MEE34
OG0004234	GO:0005634	nucleus	PCN/AT1G27470
OG0004254	GO:0005634	nucleus	AT5G38050/AT1G71080
OG0004502	GO:0005634	nucleus	AT4G15165/PAC1
OG0004507	GO:0005634	nucleus	GPRI1/GLK2
OG0004902	GO:0005634	nucleus	AT1G20110
OG0004914	GO:0005634	nucleus	SAE1A/SAE1B/SAE1B
OG0005820	GO:0005634	nucleus	PDIL1-6/PDIL1-5
OG0005961	GO:0005634	nucleus	AT4G17810
OG0006065	GO:0005634	nucleus	ATNTH1/NTH2
OG0006452	GO:0005634	nucleus	ELF9
OG0006902	GO:0005634	nucleus	AT1G67120
OG0007543	GO:0005634	nucleus	CUL4
OG0007577	GO:0005634	nucleus	AT4G28450
OG0007641	GO:0005634	nucleus	IAA33
OG0007662	GO:0005634	nucleus	FIP37
OG0007812	GO:0005634	nucleus	AT3G06530
OG0007959	GO:0005634	nucleus	AT2G44525/AT3G60150
OG0008497	GO:0005634	nucleus	AT2G43770
OG0008863	GO:0005634	nucleus	GI
OG0009181	GO:0005634	nucleus	HSF4
OG0010215	GO:0005634	nucleus	TSK
OG0010411	GO:0005634	nucleus	AT2G03780
OG0012631	GO:0005634	nucleus	RAD51B
OG0013067	GO:0005634	nucleus	LARP6a
OG0000401	GO:0016020	membrane	CIPK3/CIPK8/CIPK26/SOS2/CIPK9/CIPK23
OG0000840	GO:0016020	membrane	AT5G46150/ALIS1/AT1G16360/AT1G54320/ALIS5
OG0001175	GO:0016020	membrane	TOM3/TOM1/THH1
OG0001434	GO:0016020	membrane	ABCG33/ABCG41/ABCG30/ABCG42/ABCG43/ABCG37
OG0001572	GO:0016020	membrane	AT2G36500/AT5G50530/AT5G50640/AT5G63490/AT3G52950
OG0002080	GO:0016020	membrane	SOS1/NHX8
OG0002367	GO:0016020	membrane	AT5G14285/AT3G25950/AT3G27270
OG0002848	GO:0016020	membrane	ATSAC1B/RHD4/SAC8
OG0003057	GO:0016020	membrane	MTP11
OG0003921	GO:0016020	membrane	PMP22/AT4G14305
OG0004033	GO:0016020	membrane	AT1G17940/AT1G73390
OG0004305	GO:0016020	membrane	AT2G41160/AT3G56740
OG0004457	GO:0016020	membrane	AT5G49680/SAB
OG0004902	GO:0016020	membrane	AT1G20110
OG0005195	GO:0016020	membrane	AT1G16825/AT1G78895
OG0005424	GO:0016020	membrane	KAO2/CYP88A3
OG0005626	GO:0016020	membrane	AT3G42050
OG0005666	GO:0016020	membrane	WAV2
OG0005722	GO:0016020	membrane	VAD1
OG0005827	GO:0016020	membrane	DWF1
OG0007061	GO:0016020	membrane	SPP1
OG0007608	GO:0016020	membrane	AT5G11560
OG0007959	GO:0016020	membrane	AT2G44525/AT3G60150
OG0008026	GO:0016020	membrane	RKP
OG0008130	GO:0016020	membrane	HCF106
OG0008137	GO:0016020	membrane	PEX5
OG0008142	GO:0016020	membrane	AT5G58100
OG0008170	GO:0016020	membrane	ATH13
OG0009139	GO:0016020	membrane	AT4G02725
OG0010195	GO:0016020	membrane	POD1
OG0011265	GO:0016020	membrane	AT4G19390
OG0011642	GO:0016020	membrane	AT2G47830
OG0012174	GO:0016020	membrane	COX10
OG0000840	GO:0016021	integral component of membrane	AT5G46150/ALIS1/AT1G16360/AT1G54320/ALIS5
OG0001175	GO:0016021	integral component of membrane	TOM3/TOM1/THH1
OG0001434	GO:0016021	integral component of membrane	ABCG33/ABCG41/ABCG30/ABCG42/ABCG43/ABCG37
OG0001572	GO:0016021	integral component of membrane	AT2G36500/AT5G50530/AT5G50640/AT5G63490/AT3G52950
OG0001882	GO:0016021	integral component of membrane	AT4G15545/AT1G16520/AT1G56080
OG0002080	GO:0016021	integral component of membrane	SOS1/NHX8
OG0002367	GO:0016021	integral component of membrane	AT5G14285/AT3G25950/AT3G27270
OG0002848	GO:0016021	integral component of membrane	ATSAC1B/RHD4/SAC8
OG0003057	GO:0016021	integral component of membrane	MTP11
OG0003921	GO:0016021	integral component of membrane	PMP22/AT4G14305
OG0004033	GO:0016021	integral component of membrane	AT1G17940/AT1G73390
OG0004305	GO:0016021	integral component of membrane	AT2G41160/AT3G56740
OG0004457	GO:0016021	integral component of membrane	AT5G49680/SAB
OG0005195	GO:0016021	integral component of membrane	AT1G16825/AT1G78895
OG0005424	GO:0016021	integral component of membrane	KAO2/CYP88A3
OG0005666	GO:0016021	integral component of membrane	WAV2
OG0005722	GO:0016021	integral component of membrane	VAD1
OG0005827	GO:0016021	integral component of membrane	DWF1
OG0007061	GO:0016021	integral component of membrane	SPP1
OG0007608	GO:0016021	integral component of membrane	AT5G11560
OG0008026	GO:0016021	integral component of membrane	RKP
OG0008130	GO:0016021	integral component of membrane	HCF106
OG0008142	GO:0016021	integral component of membrane	AT5G58100
OG0008170	GO:0016021	integral component of membrane	ATH13
OG0009139	GO:0016021	integral component of membrane	AT4G02725
OG0010195	GO:0016021	integral component of membrane	POD1
OG0011265	GO:0016021	integral component of membrane	AT4G19390
OG0011642	GO:0016021	integral component of membrane	AT2G47830
OG0012174	GO:0016021	integral component of membrane	COX10
OG0000202	GO:0003674	molecular_function	AT4G25300/AT4G25310/AT1G17010/SRG1/AT1G78550
OG0000840	GO:0003674	molecular_function	AT5G46150/ALIS1/AT1G16360/AT1G54320/ALIS5
OG0001185	GO:0003674	molecular_function	AT2G42320/AT5G06930/AT5G43230/AT3G01810/AT3G57780
OG0001572	GO:0003674	molecular_function	AT2G36500/AT5G50530/AT5G50640/AT5G63490/AT3G52950
OG0001939	GO:0003674	molecular_function	AT5G55860/AT1G12150
OG0002527	GO:0003674	molecular_function	AT5G02950/AT3G09670
OG0003196	GO:0003674	molecular_function	NRPB8B/NRPB8A
OG0003322	GO:0003674	molecular_function	AT4G04790/AT4G21880
OG0003769	GO:0003674	molecular_function	AT5G09580/AT1G53345
OG0003921	GO:0003674	molecular_function	PMP22/AT4G14305
OG0004234	GO:0003674	molecular_function	PCN/AT1G27470
OG0004457	GO:0003674	molecular_function	AT5G49680/SAB
OG0004502	GO:0003674	molecular_function	AT4G15165/PAC1
OG0004535	GO:0003674	molecular_function	AT5G67385/AT3G49970
OG0005195	GO:0003674	molecular_function	AT1G16825/AT1G78895
OG0006305	GO:0003674	molecular_function	AT4G34310
OG0006560	GO:0003674	molecular_function	AT2G17540/AT4G35510
OG0007143	GO:0003674	molecular_function	AT5G09670/AT5G64550
OG0008524	GO:0003674	molecular_function	AT2G26270/AT3G43930
OG0009139	GO:0003674	molecular_function	AT4G02725
OG0009494	GO:0003674	molecular_function	AT1G27461
OG0010195	GO:0003674	molecular_function	POD1
OG0010208	GO:0003674	molecular_function	AT1G70620
OG0012544	GO:0003674	molecular_function	AT1G13630
OG0000331	GO:0005737	cytoplasm	GH3.1/GH3.3/GH3.9/WES1/BRU6/DFL1/GH3.17/GH3.4
OG0000401	GO:0005737	cytoplasm	CIPK3/CIPK8/CIPK26/SOS2/CIPK9/CIPK23
OG0000412	GO:0005737	cytoplasm	ATC/TSF/TFL1/BFT/FT
OG0001291	GO:0005737	cytoplasm	AHBP-1B/OBF5/TGA6/PAN
OG0001668	GO:0005737	cytoplasm	AT5G53480/AT3G08943/AT3G08947
OG0002257	GO:0005737	cytoplasm	UBQ7/AT1G11970/RUB3/RUB1
OG0003730	GO:0005737	cytoplasm	AT5G07710/AT5G61390/AT1G74390
OG0003921	GO:0005737	cytoplasm	PMP22/AT4G14305
OG0004502	GO:0005737	cytoplasm	AT4G15165/PAC1
OG0004873	GO:0005737	cytoplasm	AT4G02660/SPI
OG0004902	GO:0005737	cytoplasm	AT1G20110
OG0004914	GO:0005737	cytoplasm	SAE1A/SAE1B/SAE1B
OG0004963	GO:0005737	cytoplasm	AT3G17920/AT1G48540
OG0005443	GO:0005737	cytoplasm	AT1G15810/AT1G80620
OG0005827	GO:0005737	cytoplasm	DWF1
OG0005844	GO:0005737	cytoplasm	CLASP
OG0006902	GO:0005737	cytoplasm	AT1G67120
OG0008026	GO:0005737	cytoplasm	RKP
OG0008137	GO:0005737	cytoplasm	PEX5
OG0008863	GO:0005737	cytoplasm	GI
OG0009340	GO:0005737	cytoplasm	ZWI
OG0010411	GO:0005737	cytoplasm	AT2G03780
OG0010909	GO:0005737	cytoplasm	GalAK
OG0000401	GO:0005829	cytosol	CIPK3/CIPK8/CIPK26/SOS2/CIPK9/CIPK23
OG0000840	GO:0005829	cytosol	AT5G46150/ALIS1/AT1G16360/AT1G54320/ALIS5
OG0001668	GO:0005829	cytosol	AT5G53480/AT3G08943/AT3G08947
OG0001882	GO:0005829	cytosol	AT4G15545/AT1G16520/AT1G56080
OG0001939	GO:0005829	cytosol	AT5G55860/AT1G12150
OG0002242	GO:0005829	cytosol	"ATB BETA"/"B ALPHA"
OG0002257	GO:0005829	cytosol	UBQ7/AT1G11970/RUB3/RUB1
OG0002746	GO:0005829	cytosol	AT2G41790/AT3G57470
OG0002848	GO:0005829	cytosol	ATSAC1B/RHD4/SAC8
OG0004082	GO:0005829	cytosol	RPN8A/MEE34
OG0004502	GO:0005829	cytosol	AT4G15165/PAC1
OG0005626	GO:0005829	cytosol	AT3G42050
OG0005820	GO:0005829	cytosol	PDIL1-6/PDIL1-5
OG0005827	GO:0005829	cytosol	DWF1
OG0006144	GO:0005829	cytosol	AT5G16870/AT3G03010
OG0007959	GO:0005829	cytosol	AT2G44525/AT3G60150
OG0008137	GO:0005829	cytosol	PEX5
OG0008285	GO:0005829	cytosol	FAP1
OG0008497	GO:0005829	cytosol	AT2G43770
OG0010909	GO:0005829	cytosol	GalAK
OG0000202	GO:0008150	biological_process	AT4G25300/AT4G25310/AT1G17010/SRG1/AT1G78550
OG0000840	GO:0008150	biological_process	AT5G46150/ALIS1/AT1G16360/AT1G54320/ALIS5
OG0001185	GO:0008150	biological_process	AT2G42320/AT5G06930/AT5G43230/AT3G01810/AT3G57780
OG0001572	GO:0008150	biological_process	AT2G36500/AT5G50530/AT5G50640/AT5G63490/AT3G52950
OG0001882	GO:0008150	biological_process	AT4G15545/AT1G16520/AT1G56080
OG0002257	GO:0008150	biological_process	UBQ7/AT1G11970/RUB3/RUB1
OG0002367	GO:0008150	biological_process	AT5G14285/AT3G25950/AT3G27270
OG0003130	GO:0008150	biological_process	AT2G23820/AT1G26160
OG0003730	GO:0008150	biological_process	AT5G07710/AT5G61390/AT1G74390
OG0003769	GO:0008150	biological_process	AT5G09580/AT1G53345
OG0003921	GO:0008150	biological_process	PMP22/AT4G14305
OG0004535	GO:0008150	biological_process	AT5G67385/AT3G49970
OG0005195	GO:0008150	biological_process	AT1G16825/AT1G78895
OG0006144	GO:0008150	biological_process	AT5G16870/AT3G03010
OG0007143	GO:0008150	biological_process	AT5G09670/AT5G64550
OG0008524	GO:0008150	biological_process	AT2G26270/AT3G43930
OG0010208	GO:0008150	biological_process	AT1G70620
OG0010411	GO:0008150	biological_process	AT2G03780
OG0011642	GO:0008150	biological_process	AT2G47830
OG0000412	GO:0005783	endoplasmic reticulum	ATC/TSF/TFL1/BFT/FT
OG0000840	GO:0005783	endoplasmic reticulum	AT5G46150/ALIS1/AT1G16360/AT1G54320/ALIS5
OG0001882	GO:0005783	endoplasmic reticulum	AT4G15545/AT1G16520/AT1G56080
OG0002257	GO:0005783	endoplasmic reticulum	UBQ7/AT1G11970/RUB3/RUB1
OG0002848	GO:0005783	endoplasmic reticulum	ATSAC1B/RHD4/SAC8
OG0004305	GO:0005783	endoplasmic reticulum	AT2G41160/AT3G56740
OG0005195	GO:0005783	endoplasmic reticulum	AT1G16825/AT1G78895
OG0005424	GO:0005783	endoplasmic reticulum	KAO2/CYP88A3
OG0005666	GO:0005783	endoplasmic reticulum	WAV2
OG0005722	GO:0005783	endoplasmic reticulum	VAD1
OG0005820	GO:0005783	endoplasmic reticulum	PDIL1-6/PDIL1-5
OG0005827	GO:0005783	endoplasmic reticulum	DWF1
OG0007061	GO:0005783	endoplasmic reticulum	SPP1
OG0007608	GO:0005783	endoplasmic reticulum	AT5G11560
OG0008142	GO:0005783	endoplasmic reticulum	AT5G58100
OG0010195	GO:0005783	endoplasmic reticulum	POD1
OG0010250	GO:0005783	endoplasmic reticulum	ALDH22A1
OG0000401	GO:0005886	plasma membrane	CIPK3/CIPK8/CIPK26/SOS2/CIPK9/CIPK23
OG0000412	GO:0005886	plasma membrane	ATC/TSF/TFL1/BFT/FT
OG0000840	GO:0005886	plasma membrane	AT5G46150/ALIS1/AT1G16360/AT1G54320/ALIS5
OG0001434	GO:0005886	plasma membrane	ABCG33/ABCG41/ABCG30/ABCG42/ABCG43/ABCG37
OG0001882	GO:0005886	plasma membrane	AT4G15545/AT1G16520/AT1G56080
OG0002080	GO:0005886	plasma membrane	SOS1/NHX8
OG0002257	GO:0005886	plasma membrane	UBQ7/AT1G11970/RUB3/RUB1
OG0002848	GO:0005886	plasma membrane	ATSAC1B/RHD4/SAC8
OG0004082	GO:0005886	plasma membrane	RPN8A/MEE34
OG0004535	GO:0005886	plasma membrane	AT5G67385/AT3G49970
OG0005626	GO:0005886	plasma membrane	AT3G42050
OG0005666	GO:0005886	plasma membrane	WAV2
OG0007608	GO:0005886	plasma membrane	AT5G11560
OG0008142	GO:0005886	plasma membrane	AT5G58100
OG0000840	GO:0005739	mitochondrion	AT5G46150/ALIS1/AT1G16360/AT1G54320/ALIS5
OG0002029	GO:0005739	mitochondrion	AT2G18330/AT4G36580/AT5G16930/AT3G03060
OG0002361	GO:0005739	mitochondrion	CPN60A/Cpn60alpha2
OG0002746	GO:0005739	mitochondrion	AT2G41790/AT3G57470
OG0003045	GO:0005739	mitochondrion	PRR7/PRR3
OG0003322	GO:0005739	mitochondrion	AT4G04790/AT4G21880
OG0004033	GO:0005739	mitochondrion	AT1G17940/AT1G73390
OG0004502	GO:0005739	mitochondrion	AT4G15165/PAC1
OG0005844	GO:0005739	mitochondrion	CLASP
OG0005859	GO:0005739	mitochondrion	GPS1
OG0006144	GO:0005739	mitochondrion	AT5G16870/AT3G03010
OG0007959	GO:0005739	mitochondrion	AT2G44525/AT3G60150
OG0012174	GO:0005739	mitochondrion	COX10
OG0012205	GO:0005739	mitochondrion	AT3G61360
OG0000950	GO:0006355	regulation of transcription, DNA-templated	HRD/AT5G52020/AT1G12630
OG0001271	GO:0006355	regulation of transcription, DNA-templated	AT4G04260/EBS/SHL1
OG0001291	GO:0006355	regulation of transcription, DNA-templated	AHBP-1B/OBF5/TGA6/PAN
OG0001951	GO:0006355	regulation of transcription, DNA-templated	BIM1/BIM2
OG0002326	GO:0006355	regulation of transcription, DNA-templated	RVE1/RVE2/AT3G10113/EPR1
OG0002527	GO:0006355	regulation of transcription, DNA-templated	AT5G02950/AT3G09670
OG0003045	GO:0006355	regulation of transcription, DNA-templated	PRR7/PRR3
OG0003782	GO:0006355	regulation of transcription, DNA-templated	ANL2/HDG1
OG0004254	GO:0006355	regulation of transcription, DNA-templated	AT5G38050/AT1G71080
OG0005961	GO:0006355	regulation of transcription, DNA-templated	AT4G17810
OG0007641	GO:0006355	regulation of transcription, DNA-templated	IAA33
OG0008863	GO:0006355	regulation of transcription, DNA-templated	GI
OG0009181	GO:0006355	regulation of transcription, DNA-templated	HSF4
OG0002361	GO:0009507	chloroplast	CPN60A/Cpn60alpha2
OG0003130	GO:0009507	chloroplast	AT2G23820/AT1G26160
OG0004873	GO:0009507	chloroplast	AT4G02660/SPI
OG0005626	GO:0009507	chloroplast	AT3G42050
OG0005722	GO:0009507	chloroplast	VAD1
OG0005859	GO:0009507	chloroplast	GPS1
OG0006065	GO:0009507	chloroplast	ATNTH1/NTH2
OG0007812	GO:0009507	chloroplast	AT3G06530
OG0008071	GO:0009507	chloroplast	EX2
OG0008130	GO:0009507	chloroplast	HCF106
OG0008170	GO:0009507	chloroplast	ATH13
OG0008285	GO:0009507	chloroplast	FAP1
OG0009139	GO:0009507	chloroplast	AT4G02725
OG0000401	GO:0009536	plastid	CIPK3/CIPK8/CIPK26/SOS2/CIPK9/CIPK23
OG0001572	GO:0009536	plastid	AT2G36500/AT5G50530/AT5G50640/AT5G63490/AT3G52950
OG0001939	GO:0009536	plastid	AT5G55860/AT1G12150
OG0002361	GO:0009536	plastid	CPN60A/Cpn60alpha2
OG0005722	GO:0009536	plastid	VAD1
OG0005859	GO:0009536	plastid	GPS1
OG0006065	GO:0009536	plastid	ATNTH1/NTH2
OG0008071	GO:0009536	plastid	EX2
OG0008130	GO:0009536	plastid	HCF106
OG0008137	GO:0009536	plastid	PEX5
OG0008170	GO:0009536	plastid	ATH13
OG0008285	GO:0009536	plastid	FAP1
OG0000202	GO:0046872	metal ion binding	AT4G25300/AT4G25310/AT1G17010/SRG1/AT1G78550
OG0001271	GO:0046872	metal ion binding	AT4G04260/EBS/SHL1
OG0001291	GO:0046872	metal ion binding	AHBP-1B/OBF5/TGA6/PAN
OG0002746	GO:0046872	metal ion binding	AT2G41790/AT3G57470
OG0003730	GO:0046872	metal ion binding	AT5G07710/AT5G61390/AT1G74390
OG0004902	GO:0046872	metal ion binding	AT1G20110
OG0005424	GO:0046872	metal ion binding	KAO2/CYP88A3
OG0005859	GO:0046872	metal ion binding	GPS1
OG0006065	GO:0046872	metal ion binding	ATNTH1/NTH2
OG0008026	GO:0046872	metal ion binding	RKP
OG0010909	GO:0046872	metal ion binding	GalAK
OG0001291	GO:0016787	hydrolase activity	AHBP-1B/OBF5/TGA6/PAN
OG0002029	GO:0016787	hydrolase activity	AT2G18330/AT4G36580/AT5G16930/AT3G03060
OG0002746	GO:0016787	hydrolase activity	AT2G41790/AT3G57470
OG0002848	GO:0016787	hydrolase activity	ATSAC1B/RHD4/SAC8
OG0003130	GO:0016787	hydrolase activity	AT2G23820/AT1G26160
OG0003730	GO:0016787	hydrolase activity	AT5G07710/AT5G61390/AT1G74390
OG0005666	GO:0016787	hydrolase activity	WAV2
OG0006065	GO:0016787	hydrolase activity	ATNTH1/NTH2
OG0006144	GO:0016787	hydrolase activity	AT5G16870/AT3G03010
OG0006305	GO:0016787	hydrolase activity	AT4G34310
OG0007061	GO:0016787	hydrolase activity	SPP1
OG0000950	GO:0003677	DNA binding	HRD/AT5G52020/AT1G12630
OG0001291	GO:0003677	DNA binding	AHBP-1B/OBF5/TGA6/PAN
OG0001951	GO:0003677	DNA binding	BIM1/BIM2
OG0002326	GO:0003677	DNA binding	RVE1/RVE2/AT3G10113/EPR1
OG0002903	GO:0003677	DNA binding	AT1G20670/AT1G76380
OG0003045	GO:0003677	DNA binding	PRR7/PRR3
OG0003782	GO:0003677	DNA binding	ANL2/HDG1
OG0004507	GO:0003677	DNA binding	GPRI1/GLK2
OG0006065	GO:0003677	DNA binding	ATNTH1/NTH2
OG0009181	GO:0003677	DNA binding	HSF4
OG0012631	GO:0003677	DNA binding	RAD51B
OG0000401	GO:0000166	nucleotide binding	CIPK3/CIPK8/CIPK26/SOS2/CIPK9/CIPK23
OG0001434	GO:0000166	nucleotide binding	ABCG33/ABCG41/ABCG30/ABCG42/ABCG43/ABCG37
OG0002029	GO:0000166	nucleotide binding	AT2G18330/AT4G36580/AT5G16930/AT3G03060
OG0002361	GO:0000166	nucleotide binding	CPN60A/Cpn60alpha2
OG0003130	GO:0000166	nucleotide binding	AT2G23820/AT1G26160
OG0006902	GO:0000166	nucleotide binding	AT1G67120
OG0008170	GO:0000166	nucleotide binding	ATH13
OG0009340	GO:0000166	nucleotide binding	ZWI
OG0010909	GO:0000166	nucleotide binding	GalAK
OG0012631	GO:0000166	nucleotide binding	RAD51B
OG0000950	GO:0003700	DNA-binding transcription factor activity	HRD/AT5G52020/AT1G12630
OG0001271	GO:0003700	DNA-binding transcription factor activity	AT4G04260/EBS/SHL1
OG0001291	GO:0003700	DNA-binding transcription factor activity	AHBP-1B/OBF5/TGA6/PAN
OG0001951	GO:0003700	DNA-binding transcription factor activity	BIM1/BIM2
OG0002326	GO:0003700	DNA-binding transcription factor activity	RVE1/RVE2/AT3G10113/EPR1
OG0003782	GO:0003700	DNA-binding transcription factor activity	ANL2/HDG1
OG0004507	GO:0003700	DNA-binding transcription factor activity	GPRI1/GLK2
OG0005961	GO:0003700	DNA-binding transcription factor activity	AT4G17810
OG0007641	GO:0003700	DNA-binding transcription factor activity	IAA33
OG0009181	GO:0003700	DNA-binding transcription factor activity	HSF4
OG0000401	GO:0005524	ATP binding	CIPK3/CIPK8/CIPK26/SOS2/CIPK9/CIPK23
OG0001434	GO:0005524	ATP binding	ABCG33/ABCG41/ABCG30/ABCG42/ABCG43/ABCG37
OG0002029	GO:0005524	ATP binding	AT2G18330/AT4G36580/AT5G16930/AT3G03060
OG0002361	GO:0005524	ATP binding	CPN60A/Cpn60alpha2
OG0003130	GO:0005524	ATP binding	AT2G23820/AT1G26160
OG0006902	GO:0005524	ATP binding	AT1G67120
OG0008170	GO:0005524	ATP binding	ATH13
OG0009340	GO:0005524	ATP binding	ZWI
OG0010909	GO:0005524	ATP binding	GalAK
OG0012631	GO:0005524	ATP binding	RAD51B
OG0000401	GO:0016740	transferase activity	CIPK3/CIPK8/CIPK26/SOS2/CIPK9/CIPK23
OG0001213	GO:0016740	transferase activity	CCT1/CCT2
OG0003730	GO:0016740	transferase activity	AT5G07710/AT5G61390/AT1G74390
OG0005859	GO:0016740	transferase activity	GPS1
OG0008026	GO:0016740	transferase activity	RKP
OG0008170	GO:0016740	transferase activity	ATH13
OG0010909	GO:0016740	transferase activity	GalAK
OG0012174	GO:0016740	transferase activity	COX10
OG0000331	GO:0009941	chloroplast envelope	GH3.1/GH3.3/GH3.9/WES1/BRU6/DFL1/GH3.17/GH3.4
OG0002080	GO:0009941	chloroplast envelope	SOS1/NHX8
OG0002361	GO:0009941	chloroplast envelope	CPN60A/Cpn60alpha2
OG0006902	GO:0009941	chloroplast envelope	AT1G67120
OG0008130	GO:0009941	chloroplast envelope	HCF106
OG0008170	GO:0009941	chloroplast envelope	ATH13
OG0008285	GO:0009941	chloroplast envelope	FAP1
OG0011265	GO:0009941	chloroplast envelope	AT4G19390
OG0001434	GO:0009506	plasmodesma	ABCG33/ABCG41/ABCG30/ABCG42/ABCG43/ABCG37
OG0002848	GO:0009506	plasmodesma	ATSAC1B/RHD4/SAC8
OG0002903	GO:0009506	plasmodesma	AT1G20670/AT1G76380
OG0003923	GO:0009506	plasmodesma	AT2G28490
OG0005844	GO:0009506	plasmodesma	CLASP
OG0006902	GO:0009506	plasmodesma	AT1G67120
OG0007662	GO:0009506	plasmodesma	FIP37
OG0000840	GO:0005794	Golgi apparatus	AT5G46150/ALIS1/AT1G16360/AT1G54320/ALIS5
OG0003057	GO:0005794	Golgi apparatus	MTP11
OG0004457	GO:0005794	Golgi apparatus	AT5G49680/SAB
OG0005626	GO:0005794	Golgi apparatus	AT3G42050
OG0007608	GO:0005794	Golgi apparatus	AT5G11560
OG0007741	GO:0005794	Golgi apparatus	AT1G04200
OG0008142	GO:0005794	Golgi apparatus	AT5G58100
OG0001572	GO:0005575	cellular_component	AT2G36500/AT5G50530/AT5G50640/AT5G63490/AT3G52950
OG0003322	GO:0005575	cellular_component	AT4G04790/AT4G21880
OG0003769	GO:0005575	cellular_component	AT5G09580/AT1G53345
OG0004535	GO:0005575	cellular_component	AT5G67385/AT3G49970
OG0004583	GO:0005575	cellular_component	AT5G13250/AT1G28080
OG0005195	GO:0005575	cellular_component	AT1G16825/AT1G78895
OG0006560	GO:0005575	cellular_component	AT2G17540/AT4G35510
OG0000412	GO:0005773	vacuole	ATC/TSF/TFL1/BFT/FT
OG0001175	GO:0005773	vacuole	TOM3/TOM1/THH1
OG0004502	GO:0005773	vacuole	AT4G15165/PAC1
OG0005626	GO:0005773	vacuole	AT3G42050
OG0005827	GO:0005773	vacuole	DWF1
OG0011642	GO:0005773	vacuole	AT2G47830
OG0000950	GO:0000976	transcription cis-regulatory region binding	HRD/AT5G52020/AT1G12630
OG0001271	GO:0000976	transcription cis-regulatory region binding	AT4G04260/EBS/SHL1
OG0001291	GO:0000976	transcription cis-regulatory region binding	AHBP-1B/OBF5/TGA6/PAN
OG0001951	GO:0000976	transcription cis-regulatory region binding	BIM1/BIM2
OG0003782	GO:0000976	transcription cis-regulatory region binding	ANL2/HDG1
OG0004507	GO:0000976	transcription cis-regulatory region binding	GPRI1/GLK2
OG0004254	GO:0005654	nucleoplasm	AT5G38050/AT1G71080
OG0005785	GO:0005654	nucleoplasm	AT5G38600/AT1G67210
OG0006902	GO:0005654	nucleoplasm	AT1G67120
OG0007662	GO:0005654	nucleoplasm	FIP37
OG0008863	GO:0005654	nucleoplasm	GI
OG0010215	GO:0005654	nucleoplasm	TSK
OG0002257	GO:0003729	mRNA binding	UBQ7/AT1G11970/RUB3/RUB1
OG0002903	GO:0003729	mRNA binding	AT1G20670/AT1G76380
OG0004902	GO:0003729	mRNA binding	AT1G20110
OG0005443	GO:0003729	mRNA binding	AT1G15810/AT1G80620
OG0006452	GO:0003729	mRNA binding	ELF9
OG0013067	GO:0003729	mRNA binding	LARP6a
OG0000840	GO:0005789	endoplasmic reticulum membrane	AT5G46150/ALIS1/AT1G16360/AT1G54320/ALIS5
OG0002848	GO:0005789	endoplasmic reticulum membrane	ATSAC1B/RHD4/SAC8
OG0005195	GO:0005789	endoplasmic reticulum membrane	AT1G16825/AT1G78895
OG0005424	GO:0005789	endoplasmic reticulum membrane	KAO2/CYP88A3
OG0007061	GO:0005789	endoplasmic reticulum membrane	SPP1
OG0007608	GO:0005789	endoplasmic reticulum membrane	AT5G11560
OG0001434	GO:0055085	transmembrane transport	ABCG33/ABCG41/ABCG30/ABCG42/ABCG43/ABCG37
OG0001882	GO:0055085	transmembrane transport	AT4G15545/AT1G16520/AT1G56080
OG0002080	GO:0055085	transmembrane transport	SOS1/NHX8
OG0003057	GO:0055085	transmembrane transport	MTP11
OG0011642	GO:0055085	transmembrane transport	AT2G47830
OG0004082	GO:0006364	rRNA processing	RPN8A/MEE34
OG0005896	GO:0006364	rRNA processing	RID3
OG0006902	GO:0006364	rRNA processing	AT1G67120
OG0007577	GO:0006364	rRNA processing	AT4G28450
OG0007812	GO:0006364	rRNA processing	AT3G06530
OG0002257	GO:0016567	protein ubiquitination	UBQ7/AT1G11970/RUB3/RUB1
OG0004535	GO:0016567	protein ubiquitination	AT5G67385/AT3G49970
OG0007543	GO:0016567	protein ubiquitination	CUL4
OG0007577	GO:0016567	protein ubiquitination	AT4G28450
OG0008026	GO:0016567	protein ubiquitination	RKP
OG0001175	GO:0000325	plant-type vacuole	TOM3/TOM1/THH1
OG0005626	GO:0000325	plant-type vacuole	AT3G42050
OG0005827	GO:0000325	plant-type vacuole	DWF1
OG0007608	GO:0000325	plant-type vacuole	AT5G11560
OG0007812	GO:0000325	plant-type vacuole	AT3G06530
OG0000401	GO:0005777	peroxisome	CIPK3/CIPK8/CIPK26/SOS2/CIPK9/CIPK23
OG0002361	GO:0005777	peroxisome	CPN60A/Cpn60alpha2
OG0002746	GO:0005777	peroxisome	AT2G41790/AT3G57470
OG0003921	GO:0005777	peroxisome	PMP22/AT4G14305
OG0008137	GO:0005777	peroxisome	PEX5
OG0000202	GO:0016491	oxidoreductase activity	AT4G25300/AT4G25310/AT1G17010/SRG1/AT1G78550
OG0005424	GO:0016491	oxidoreductase activity	KAO2/CYP88A3
OG0005827	GO:0016491	oxidoreductase activity	DWF1
OG0009340	GO:0016491	oxidoreductase activity	ZWI
OG0010250	GO:0016491	oxidoreductase activity	ALDH22A1
OG0001291	GO:0003676	nucleic acid binding	AHBP-1B/OBF5/TGA6/PAN
OG0003730	GO:0003676	nucleic acid binding	AT5G07710/AT5G61390/AT1G74390
OG0005785	GO:0003676	nucleic acid binding	AT5G38600/AT1G67210
OG0006452	GO:0003676	nucleic acid binding	ELF9
OG0013067	GO:0003676	nucleic acid binding	LARP6a
OG0000412	GO:0009908	flower development	ATC/TSF/TFL1/BFT/FT
OG0001271	GO:0009908	flower development	AT4G04260/EBS/SHL1
OG0002527	GO:0009908	flower development	AT5G02950/AT3G09670
OG0007543	GO:0009908	flower development	CUL4
OG0008863	GO:0009908	flower development	GI
OG0002361	GO:0009793	embryo development ending in seed dormancy	CPN60A/Cpn60alpha2
OG0004082	GO:0009793	embryo development ending in seed dormancy	RPN8A/MEE34
OG0004234	GO:0009793	embryo development ending in seed dormancy	PCN/AT1G27470
OG0005859	GO:0009793	embryo development ending in seed dormancy	GPS1
OG0010195	GO:0009793	embryo development ending in seed dormancy	POD1
OG0000401	GO:0009738	abscisic acid-activated signaling pathway	CIPK3/CIPK8/CIPK26/SOS2/CIPK9/CIPK23
OG0001434	GO:0009738	abscisic acid-activated signaling pathway	ABCG33/ABCG41/ABCG30/ABCG42/ABCG43/ABCG37
OG0004902	GO:0009738	abscisic acid-activated signaling pathway	AT1G20110
OG0006902	GO:0009738	abscisic acid-activated signaling pathway	AT1G67120
OG0007543	GO:0009738	abscisic acid-activated signaling pathway	CUL4
OG0002257	GO:0006511	ubiquitin-dependent protein catabolic process	UBQ7/AT1G11970/RUB3/RUB1
OG0004502	GO:0006511	ubiquitin-dependent protein catabolic process	AT4G15165/PAC1
OG0007543	GO:0006511	ubiquitin-dependent protein catabolic process	CUL4
OG0008026	GO:0006511	ubiquitin-dependent protein catabolic process	RKP
OG0001291	GO:0043565	sequence-specific DNA binding	AHBP-1B/OBF5/TGA6/PAN
OG0005961	GO:0043565	sequence-specific DNA binding	AT4G17810
OG0009181	GO:0043565	sequence-specific DNA binding	HSF4
OG0010411	GO:0043565	sequence-specific DNA binding	AT2G03780
OG0000401	GO:0048364	root development	CIPK3/CIPK8/CIPK26/SOS2/CIPK9/CIPK23
OG0001434	GO:0048364	root development	ABCG33/ABCG41/ABCG30/ABCG42/ABCG43/ABCG37
OG0003782	GO:0048364	root development	ANL2/HDG1
OG0005666	GO:0048364	root development	WAV2
OG0005785	GO:0003723	RNA binding	AT5G38600/AT1G67210
OG0006452	GO:0003723	RNA binding	ELF9
OG0010411	GO:0003723	RNA binding	AT2G03780
OG0013067	GO:0003723	RNA binding	LARP6a
OG0000331	GO:0009733	response to auxin	GH3.1/GH3.3/GH3.9/WES1/BRU6/DFL1/GH3.17/GH3.4
OG0002257	GO:0009733	response to auxin	UBQ7/AT1G11970/RUB3/RUB1
OG0007641	GO:0009733	response to auxin	IAA33
OG0008137	GO:0009733	response to auxin	PEX5
OG0001271	GO:2000028	regulation of photoperiodism, flowering	AT4G04260/EBS/SHL1
OG0002527	GO:2000028	regulation of photoperiodism, flowering	AT5G02950/AT3G09670
OG0002903	GO:2000028	regulation of photoperiodism, flowering	AT1G20670/AT1G76380
OG0008863	GO:2000028	regulation of photoperiodism, flowering	GI
OG0001668	GO:0015031	protein transport	AT5G53480/AT3G08943/AT3G08947
OG0004902	GO:0015031	protein transport	AT1G20110
OG0008130	GO:0015031	protein transport	HCF106
OG0008137	GO:0015031	protein transport	PEX5
OG0000401	GO:0006811	ion transport	CIPK3/CIPK8/CIPK26/SOS2/CIPK9/CIPK23
OG0002080	GO:0006811	ion transport	SOS1/NHX8
OG0003057	GO:0006811	ion transport	MTP11
OG0005626	GO:0006811	ion transport	AT3G42050
OG0006065	GO:0006281	DNA repair	ATNTH1/NTH2
OG0007543	GO:0006281	DNA repair	CUL4
OG0010215	GO:0006281	DNA repair	TSK
OG0012631	GO:0006281	DNA repair	RAD51B
OG0005896	GO:0080008	Cul4-RING E3 ubiquitin ligase complex	RID3
OG0007543	GO:0080008	Cul4-RING E3 ubiquitin ligase complex	CUL4
OG0007577	GO:0080008	Cul4-RING E3 ubiquitin ligase complex	AT4G28450
OG0008497	GO:0080008	Cul4-RING E3 ubiquitin ligase complex	AT2G43770
OG0002326	GO:0007623	circadian rhythm	RVE1/RVE2/AT3G10113/EPR1
OG0003045	GO:0007623	circadian rhythm	PRR7/PRR3
OG0008170	GO:0007623	circadian rhythm	ATH13
OG0008863	GO:0007623	circadian rhythm	GI
OG0001213	GO:0003824	catalytic activity	CCT1/CCT2
OG0006065	GO:0003824	catalytic activity	ATNTH1/NTH2
OG0007061	GO:0003824	catalytic activity	SPP1
OG0009340	GO:0003824	catalytic activity	ZWI
OG0000331	GO:0009734	auxin-activated signaling pathway	GH3.1/GH3.3/GH3.9/WES1/BRU6/DFL1/GH3.17/GH3.4
OG0001434	GO:0009734	auxin-activated signaling pathway	ABCG33/ABCG41/ABCG30/ABCG42/ABCG43/ABCG37
OG0002326	GO:0009734	auxin-activated signaling pathway	RVE1/RVE2/AT3G10113/EPR1
OG0007641	GO:0009734	auxin-activated signaling pathway	IAA33
OG0001175	GO:0005774	vacuolar membrane	TOM3/TOM1/THH1
OG0005626	GO:0005774	vacuolar membrane	AT3G42050
OG0011642	GO:0005774	vacuolar membrane	AT2G47830
OG0000331	GO:0009826	unidimensional cell growth	GH3.1/GH3.3/GH3.9/WES1/BRU6/DFL1/GH3.17/GH3.4
OG0005827	GO:0009826	unidimensional cell growth	DWF1
OG0005844	GO:0009826	unidimensional cell growth	CLASP
OG0001291	GO:0006351	transcription, DNA-templated	AHBP-1B/OBF5/TGA6/PAN
OG0001951	GO:0006351	transcription, DNA-templated	BIM1/BIM2
OG0003196	GO:0006351	transcription, DNA-templated	NRPB8B/NRPB8A
OG0002848	GO:0035619	root hair tip	ATSAC1B/RHD4/SAC8
OG0004457	GO:0035619	root hair tip	AT5G49680/SAB
OG0004873	GO:0035619	root hair tip	AT4G02660/SPI
OG0005443	GO:1990904	ribonucleoprotein complex	AT1G15810/AT1G80620
OG0007812	GO:1990904	ribonucleoprotein complex	AT3G06530
OG0013067	GO:1990904	ribonucleoprotein complex	LARP6a
OG0002326	GO:0048511	rhythmic process	RVE1/RVE2/AT3G10113/EPR1
OG0003045	GO:0048511	rhythmic process	PRR7/PRR3
OG0008863	GO:0048511	rhythmic process	GI
OG0000401	GO:0009651	response to salt stress	CIPK3/CIPK8/CIPK26/SOS2/CIPK9/CIPK23
OG0002080	GO:0009651	response to salt stress	SOS1/NHX8
OG0002848	GO:0009651	response to salt stress	ATSAC1B/RHD4/SAC8
OG0002080	GO:0042542	response to hydrogen peroxide	SOS1/NHX8
OG0008170	GO:0042542	response to hydrogen peroxide	ATH13
OG0008863	GO:0042542	response to hydrogen peroxide	GI
OG0000401	GO:0009409	response to cold	CIPK3/CIPK8/CIPK26/SOS2/CIPK9/CIPK23
OG0008130	GO:0009409	response to cold	HCF106
OG0008863	GO:0009409	response to cold	GI
OG0000412	GO:0009909	regulation of flower development	ATC/TSF/TFL1/BFT/FT
OG0001291	GO:0009909	regulation of flower development	AHBP-1B/OBF5/TGA6/PAN
OG0002326	GO:0009909	regulation of flower development	RVE1/RVE2/AT3G10113/EPR1
OG0002746	GO:0051603	proteolysis involved in cellular protein catabolic process	AT2G41790/AT3G57470
OG0004502	GO:0051603	proteolysis involved in cellular protein catabolic process	AT4G15165/PAC1
OG0008026	GO:0051603	proteolysis involved in cellular protein catabolic process	RKP
OG0001291	GO:0045893	positive regulation of transcription, DNA-templated	AHBP-1B/OBF5/TGA6/PAN
OG0004254	GO:0045893	positive regulation of transcription, DNA-templated	AT5G38050/AT1G71080
OG0004507	GO:0045893	positive regulation of transcription, DNA-templated	GPRI1/GLK2
OG0000401	GO:0016310	phosphorylation	CIPK3/CIPK8/CIPK26/SOS2/CIPK9/CIPK23
OG0008170	GO:0016310	phosphorylation	ATH13
OG0010909	GO:0016310	phosphorylation	GalAK
OG0006902	GO:0005730	nucleolus	AT1G67120
OG0007577	GO:0005730	nucleolus	AT4G28450
OG0007812	GO:0005730	nucleolus	AT3G06530
OG0001291	GO:0045892	negative regulation of transcription, DNA-templated	AHBP-1B/OBF5/TGA6/PAN
OG0003045	GO:0045892	negative regulation of transcription, DNA-templated	PRR7/PRR3
OG0009181	GO:0045892	negative regulation of transcription, DNA-templated	HSF4
OG0000412	GO:0009910	negative regulation of flower development	ATC/TSF/TFL1/BFT/FT
OG0004507	GO:0009910	negative regulation of flower development	GPRI1/GLK2
OG0006452	GO:0009910	negative regulation of flower development	ELF9
OG0001213	GO:0006629	lipid metabolic process	CCT1/CCT2
OG0007061	GO:0006629	lipid metabolic process	SPP1
OG0008170	GO:0006629	lipid metabolic process	ATH13
OG0000401	GO:0016301	kinase activity	CIPK3/CIPK8/CIPK26/SOS2/CIPK9/CIPK23
OG0008170	GO:0016301	kinase activity	ATH13
OG0010909	GO:0016301	kinase activity	GalAK
OG0004457	GO:0005576	extracellular region	AT5G49680/SAB
OG0005722	GO:0005576	extracellular region	VAD1
OG0010250	GO:0005576	extracellular region	ALDH22A1
OG0001291	GO:0006952	defense response	AHBP-1B/OBF5/TGA6/PAN
OG0004535	GO:0006952	defense response	AT5G67385/AT3G49970
OG0005722	GO:0006952	defense response	VAD1
OG0006065	GO:0006974	cellular response to DNA damage stimulus	ATNTH1/NTH2
OG0010215	GO:0006974	cellular response to DNA damage stimulus	TSK
OG0012631	GO:0006974	cellular response to DNA damage stimulus	RAD51B
OG0000412	GO:0030154	cell differentiation	ATC/TSF/TFL1/BFT/FT
OG0003782	GO:0030154	cell differentiation	ANL2/HDG1
OG0008863	GO:0030154	cell differentiation	GI
OG0002080	GO:0006812	cation transport	SOS1/NHX8
OG0003057	GO:0006812	cation transport	MTP11
OG0011642	GO:0006812	cation transport	AT2G47830
OG0002029	GO:0016887	ATP hydrolysis activity	AT2G18330/AT4G36580/AT5G16930/AT3G03060
OG0006902	GO:0016887	ATP hydrolysis activity	AT1G67120
OG0009340	GO:0016887	ATP hydrolysis activity	ZWI
OG0002029	GO:0008270	zinc ion binding	AT2G18330/AT4G36580/AT5G16930/AT3G03060
OG0005785	GO:0008270	zinc ion binding	AT5G38600/AT1G67210
OG0000412	GO:0010228	vegetative to reproductive phase transition of meristem	ATC/TSF/TFL1/BFT/FT
OG0001271	GO:0010228	vegetative to reproductive phase transition of meristem	AT4G04260/EBS/SHL1
OG0007543	GO:0004842	ubiquitin-protein transferase activity	CUL4
OG0008026	GO:0004842	ubiquitin-protein transferase activity	RKP
OG0002257	GO:0031625	ubiquitin protein ligase binding	UBQ7/AT1G11970/RUB3/RUB1
OG0007543	GO:0031625	ubiquitin protein ligase binding	CUL4
OG0007543	GO:0000151	ubiquitin ligase complex	CUL4
OG0008026	GO:0000151	ubiquitin ligase complex	RKP
OG0002361	GO:0009579	thylakoid	CPN60A/Cpn60alpha2
OG0008130	GO:0009579	thylakoid	HCF106
OG0005844	GO:0005819	spindle	CLASP
OG0009340	GO:0005819	spindle	ZWI
OG0007577	GO:0032040	small-subunit processome	AT4G28450
OG0007812	GO:0032040	small-subunit processome	AT3G06530
OG0000401	GO:0007165	signal transduction	CIPK3/CIPK8/CIPK26/SOS2/CIPK9/CIPK23
OG0004507	GO:0007165	signal transduction	GPRI1/GLK2
OG0001271	GO:0009845	seed germination	AT4G04260/EBS/SHL1
OG0002326	GO:0009845	seed germination	RVE1/RVE2/AT3G10113/EPR1
OG0002848	GO:0048768	root hair cell tip growth	ATSAC1B/RHD4/SAC8
OG0004457	GO:0048768	root hair cell tip growth	AT5G49680/SAB
OG0000401	GO:0009611	response to wounding	CIPK3/CIPK8/CIPK26/SOS2/CIPK9/CIPK23
OG0002848	GO:0009611	response to wounding	ATSAC1B/RHD4/SAC8
OG0002080	GO:0006979	response to oxidative stress	SOS1/NHX8
OG0008170	GO:0006979	response to oxidative stress	ATH13
OG0001434	GO:1990641	response to iron ion starvation	ABCG33/ABCG41/ABCG30/ABCG42/ABCG43/ABCG37
OG0008170	GO:1990641	response to iron ion starvation	ATH13
OG0004457	GO:0009723	response to ethylene	AT5G49680/SAB
OG0005722	GO:0009723	response to ethylene	VAD1
OG0000401	GO:0009737	response to abscisic acid	CIPK3/CIPK8/CIPK26/SOS2/CIPK9/CIPK23
OG0007061	GO:0009737	response to abscisic acid	SPP1
OG0003782	GO:0006357	regulation of transcription by RNA polymerase II	ANL2/HDG1
OG0009181	GO:0006357	regulation of transcription by RNA polymerase II	HSF4
OG0000401	GO:0010119	regulation of stomatal movement	CIPK3/CIPK8/CIPK26/SOS2/CIPK9/CIPK23
OG0000412	GO:0010119	regulation of stomatal movement	ATC/TSF/TFL1/BFT/FT
OG0003045	GO:0042752	regulation of circadian rhythm	PRR7/PRR3
OG0008863	GO:0042752	regulation of circadian rhythm	GI
OG0003045	GO:0010017	red or far-red light signaling pathway	PRR7/PRR3
OG0008863	GO:0010017	red or far-red light signaling pathway	GI
OG0002080	GO:1902600	proton transmembrane transport	SOS1/NHX8
OG0005626	GO:1902600	proton transmembrane transport	AT3G42050
OG0002746	GO:0006508	proteolysis	AT2G41790/AT3G57470
OG0005666	GO:0006508	proteolysis	WAV2
OG0002361	GO:0050821	protein stabilization	CPN60A/Cpn60alpha2
OG0005844	GO:0050821	protein stabilization	CLASP
OG0000401	GO:0004674	protein serine/threonine kinase activity	CIPK3/CIPK8/CIPK26/SOS2/CIPK9/CIPK23
OG0008170	GO:0004674	protein serine/threonine kinase activity	ATH13
OG0000401	GO:0106310	protein serine kinase activity	CIPK3/CIPK8/CIPK26/SOS2/CIPK9/CIPK23
OG0008170	GO:0106310	protein serine kinase activity	ATH13
OG0001882	GO:0043621	protein self-association	AT4G15545/AT1G16520/AT1G56080
OG0007662	GO:0043621	protein self-association	FIP37
OG0004963	GO:0019901	protein kinase binding	AT3G17920/AT1G48540
OG0009340	GO:0019901	protein kinase binding	ZWI
OG0000401	GO:0004672	protein kinase activity	CIPK3/CIPK8/CIPK26/SOS2/CIPK9/CIPK23
OG0008170	GO:0004672	protein kinase activity	ATH13
OG0002361	GO:0006457	protein folding	CPN60A/Cpn60alpha2
OG0005820	GO:0006457	protein folding	PDIL1-6/PDIL1-5
OG0004082	GO:0030163	protein catabolic process	RPN8A/MEE34
OG0008026	GO:0030163	protein catabolic process	RKP
OG0004082	GO:0000502	proteasome complex	RPN8A/MEE34
OG0004502	GO:0000502	proteasome complex	AT4G15165/PAC1
OG0005859	GO:0004659	prenyltransferase activity	GPS1
OG0012174	GO:0004659	prenyltransferase activity	COX10
OG0000401	GO:0006813	potassium ion transport	CIPK3/CIPK8/CIPK26/SOS2/CIPK9/CIPK23
OG0002080	GO:0006813	potassium ion transport	SOS1/NHX8
OG0000401	GO:0071805	potassium ion transmembrane transport	CIPK3/CIPK8/CIPK26/SOS2/CIPK9/CIPK23
OG0002080	GO:0071805	potassium ion transmembrane transport	SOS1/NHX8
OG0002848	GO:0090404	pollen tube tip	ATSAC1B/RHD4/SAC8
OG0004457	GO:0090404	pollen tube tip	AT5G49680/SAB
OG0000401	GO:0009705	plant-type vacuole membrane	CIPK3/CIPK8/CIPK26/SOS2/CIPK9/CIPK23
OG0001175	GO:0009705	plant-type vacuole membrane	TOM3/TOM1/THH1
OG0001291	GO:0009626	plant-type hypersensitive response	AHBP-1B/OBF5/TGA6/PAN
OG0005722	GO:0009626	plant-type hypersensitive response	VAD1
OG0005844	GO:0009524	phragmoplast	CLASP
OG0009340	GO:0009524	phragmoplast	ZWI
OG0003921	GO:0005778	peroxisomal membrane	PMP22/AT4G14305
OG0008137	GO:0005778	peroxisomal membrane	PEX5
OG0002746	GO:0008233	peptidase activity	AT2G41790/AT3G57470
OG0004082	GO:0008233	peptidase activity	RPN8A/MEE34
OG0006452	GO:0000398	mRNA splicing, via spliceosome	ELF9
OG0012205	GO:0000398	mRNA splicing, via spliceosome	AT3G61360
OG0007959	GO:0005743	mitochondrial inner membrane	AT2G44525/AT3G60150
OG0012174	GO:0005743	mitochondrial inner membrane	COX10
OG0005844	GO:0008017	microtubule binding	CLASP
OG0009340	GO:0008017	microtubule binding	ZWI
OG0005844	GO:0005874	microtubule	CLASP
OG0009340	GO:0005874	microtubule	ZWI
OG0002746	GO:0008237	metallopeptidase activity	AT2G41790/AT3G57470
OG0004082	GO:0008237	metallopeptidase activity	RPN8A/MEE34
OG0004234	GO:0010073	meristem maintenance	PCN/AT1G27470
OG0007662	GO:0010073	meristem maintenance	FIP37
OG0007577	GO:0000462	maturation of SSU-rRNA from tricistronic rRNA transcript (SSU-rRNA, 5.8S rRNA, LSU-rRNA)	AT4G28450
OG0007812	GO:0000462	maturation of SSU-rRNA from tricistronic rRNA transcript (SSU-rRNA, 5.8S rRNA, LSU-rRNA)	AT3G06530
OG0000331	GO:0016874	ligase activity	GH3.1/GH3.3/GH3.9/WES1/BRU6/DFL1/GH3.17/GH3.4
OG0004914	GO:0016874	ligase activity	SAE1A/SAE1B/SAE1B
OG0000202	GO:0010150	leaf senescence	AT4G25300/AT4G25310/AT1G17010/SRG1/AT1G78550
OG0008170	GO:0010150	leaf senescence	ATH13
OG0004234	GO:0048366	leaf development	PCN/AT1G27470
OG0007543	GO:0048366	leaf development	CUL4
OG0003057	GO:0005770	late endosome	MTP11
OG0004902	GO:0005770	late endosome	AT1G20110
OG0004902	GO:0055072	iron ion homeostasis	AT1G20110
OG0008170	GO:0055072	iron ion homeostasis	ATH13
OG0001668	GO:0006886	intracellular protein transport	AT5G53480/AT3G08943/AT3G08947
OG0008130	GO:0006886	intracellular protein transport	HCF106
OG0003196	GO:0043229	intracellular organelle	NRPB8B/NRPB8A
OG0005443	GO:0043229	intracellular organelle	AT1G15810/AT1G80620
OG0005827	GO:0043231	intracellular membrane-bounded organelle	DWF1
OG0006065	GO:0043231	intracellular membrane-bounded organelle	ATNTH1/NTH2
OG0001291	GO:0042802	identical protein binding	AHBP-1B/OBF5/TGA6/PAN
OG0001951	GO:0042802	identical protein binding	BIM1/BIM2
OG0000840	GO:0000139	Golgi membrane	AT5G46150/ALIS1/AT1G16360/AT1G54320/ALIS5
OG0003057	GO:0000139	Golgi membrane	MTP11
OG0000950	GO:0009873	ethylene-activated signaling pathway	HRD/AT5G52020/AT1G12630
OG0005722	GO:0009873	ethylene-activated signaling pathway	VAD1
OG0004873	GO:0005768	endosome	AT4G02660/SPI
OG0004902	GO:0005768	endosome	AT1G20110
OG0005820	GO:0005788	endoplasmic reticulum lumen	PDIL1-6/PDIL1-5
OG0010195	GO:0005788	endoplasmic reticulum lumen	POD1
OG0010215	GO:0000724	double-strand break repair via homologous recombination	TSK
OG0012631	GO:0000724	double-strand break repair via homologous recombination	RAD51B
OG0000412	GO:0006354	DNA-templated transcription, elongation	ATC/TSF/TFL1/BFT/FT
OG0004254	GO:0006354	DNA-templated transcription, elongation	AT5G38050/AT1G71080
OG0000950	GO:0050832	defense response to fungus	HRD/AT5G52020/AT1G12630
OG0004305	GO:0050832	defense response to fungus	AT2G41160/AT3G56740
OG0004535	GO:0042742	defense response to bacterium	AT5G67385/AT3G49970
OG0005722	GO:0042742	defense response to bacterium	VAD1
OG0002361	GO:0022626	cytosolic ribosome	CPN60A/Cpn60alpha2
OG0004502	GO:0022626	cytosolic ribosome	AT4G15165/PAC1
OG0005844	GO:0005856	cytoskeleton	CLASP
OG0009340	GO:0005856	cytoskeleton	ZWI
OG0005844	GO:0043622	cortical microtubule organization	CLASP
OG0009340	GO:0043622	cortical microtubule organization	ZWI
OG0001291	GO:0000987	cis-regulatory region sequence-specific DNA binding	AHBP-1B/OBF5/TGA6/PAN
OG0005961	GO:0000987	cis-regulatory region sequence-specific DNA binding	AT4G17810
OG0001271	GO:0006325	chromatin organization	AT4G04260/EBS/SHL1
OG0010215	GO:0006325	chromatin organization	TSK
OG0002361	GO:0009570	chloroplast stroma	CPN60A/Cpn60alpha2
OG0008285	GO:0009570	chloroplast stroma	FAP1
OG0002361	GO:0009658	chloroplast organization	CPN60A/Cpn60alpha2
OG0004507	GO:0009658	chloroplast organization	GPRI1/GLK2
OG0001939	GO:0009904	chloroplast accumulation movement	AT5G55860/AT1G12150
OG0004535	GO:0009904	chloroplast accumulation movement	AT5G67385/AT3G49970
OG0005844	GO:0051301	cell division	CLASP
OG0010215	GO:0051301	cell division	TSK
OG0005844	GO:0005938	cell cortex	CLASP
OG0009340	GO:0005938	cell cortex	ZWI
OG0003057	GO:0008324	cation transmembrane transporter activity	MTP11
OG0011642	GO:0008324	cation transmembrane transporter activity	AT2G47830
OG0003057	GO:0098655	cation transmembrane transport	MTP11
OG0011642	GO:0098655	cation transmembrane transport	AT2G47830
OG0005785	GO:0071013	catalytic step 2 spliceosome	AT5G38600/AT1G67210
OG0008497	GO:0071013	catalytic step 2 spliceosome	AT2G43770
OG0005827	GO:0005516	calmodulin binding	DWF1
OG0009340	GO:0005516	calmodulin binding	ZWI
OG0005424	GO:0016132	brassinosteroid biosynthetic process	KAO2/CYP88A3
OG0005827	GO:0016132	brassinosteroid biosynthetic process	DWF1
OG0000331	GO:0010252	auxin homeostasis	GH3.1/GH3.3/GH3.9/WES1/BRU6/DFL1/GH3.17/GH3.4
OG0001434	GO:0010252	auxin homeostasis	ABCG33/ABCG41/ABCG30/ABCG42/ABCG43/ABCG37
OG0001175	GO:0046786	viral replication complex formation and maintenance	TOM3/TOM1/THH1
OG0000412	GO:0031982	vesicle	ATC/TSF/TFL1/BFT/FT
OG0004873	GO:0007033	vacuole organization	AT4G02660/SPI
OG0005626	GO:0000221	vacuolar proton-transporting V-type ATPase, V1 domain	AT3G42050
OG0008026	GO:0034450	ubiquitin-ubiquitin ligase activity	RKP
OG0004914	GO:0008641	ubiquitin-like modifier activating enzyme activity	SAE1A/SAE1B/SAE1B
OG0008026	GO:0061630	ubiquitin protein ligase activity	RKP
OG0004902	GO:0043130	ubiquitin binding	AT1G20110
OG0005859	GO:0006744	ubiquinone biosynthetic process	GPS1
OG0006452	GO:0005684	U2-type spliceosomal complex	ELF9
OG0006452	GO:0005686	U2 snRNP	ELF9
OG0009340	GO:0048629	trichome patterning	ZWI
OG0004873	GO:0010090	trichome morphogenesis	AT4G02660/SPI
OG0009340	GO:0010091	trichome branching	ZWI
OG0001882	GO:0022857	transmembrane transporter activity	AT4G15545/AT1G16520/AT1G56080
OG0004254	GO:0006414	translational elongation	AT5G38050/AT1G71080
OG0004254	GO:0003746	translation elongation factor activity	AT5G38050/AT1G71080
OG0005443	GO:0006412	translation	AT1G15810/AT1G80620
OG0005859	GO:1990234	transferase complex	GPS1
OG0012174	GO:0016765	transferase activity, transferring alkyl or aryl (other than methyl) groups	COX10
OG0004254	GO:0003711	transcription elongation regulator activity	AT5G38050/AT1G71080
OG0004254	GO:0008023	transcription elongation factor complex	AT5G38050/AT1G71080
OG0000412	GO:0003712	transcription coregulator activity	ATC/TSF/TFL1/BFT/FT
OG0008071	GO:0042651	thylakoid membrane	EX2
OG0008863	GO:0010378	temperature compensation of the circadian clock	GI
OG0008130	GO:0033281	TAT protein transport complex	HCF106
OG0007812	GO:0034455	t-UTP complex	AT3G06530
OG0001291	GO:0009862	systemic acquired resistance, salicylic acid mediated signaling pathway	AHBP-1B/OBF5/TGA6/PAN
OG0001291	GO:0009627	systemic acquired resistance	AHBP-1B/OBF5/TGA6/PAN
OG0002903	GO:0016514	SWI/SNF complex	AT1G20670/AT1G76380
OG0004254	GO:0032783	super elongation complex	AT5G38050/AT1G71080
OG0004914	GO:0031510	SUMO activating enzyme complex	SAE1A/SAE1B/SAE1B
OG0004914	GO:0019948	SUMO activating enzyme activity	SAE1A/SAE1B/SAE1B
OG0007543	GO:0010182	sugar mediated signaling pathway	CUL4
OG0005443	GO:0003735	structural constituent of ribosome	AT1G15810/AT1G80620
OG0002361	GO:0010319	stromule	CPN60A/Cpn60alpha2
OG0000401	GO:0010118	stomatal movement	CIPK3/CIPK8/CIPK26/SOS2/CIPK9/CIPK23
OG0007061	GO:0090332	stomatal closure	SPP1
OG0005424	GO:0016125	sterol metabolic process	KAO2/CYP88A3
OG0005827	GO:0008202	steroid metabolic process	DWF1
OG0005844	GO:0005876	spindle microtubule	CLASP
OG0007061	GO:0042392	sphingosine-1-phosphate phosphatase activity	SPP1
OG0007061	GO:0006665	sphingolipid metabolic process	SPP1
OG0007061	GO:0008117	sphinganine-1-phosphate aldolase activity	SPP1
OG0002080	GO:0015299	solute:proton antiporter activity	SOS1/NHX8
OG0002080	GO:0015385	sodium:proton antiporter activity	SOS1/NHX8
OG0002080	GO:0006814	sodium ion transport	SOS1/NHX8
OG0002080	GO:0035725	sodium ion transmembrane transport	SOS1/NHX8
OG0002080	GO:0098719	sodium ion import across plasma membrane	SOS1/NHX8
OG0007812	GO:0030515	snoRNA binding	AT3G06530
OG0001668	GO:0031267	small GTPase binding	AT5G53480/AT3G08943/AT3G08947
OG0008071	GO:0010343	singlet oxygen-mediated programmed cell death	EX2
OG0012631	GO:0003697	single-stranded DNA binding	RAD51B
OG0007543	GO:0048575	short-day photoperiodism, flowering	CUL4
OG0007543	GO:0048367	shoot system development	CUL4
OG0005666	GO:0008236	serine-type peptidase activity	WAV2
OG0004305	GO:0004252	serine-type endopeptidase activity	AT2G41160/AT3G56740
OG0001291	GO:0009863	salicylic acid mediated signaling pathway	AHBP-1B/OBF5/TGA6/PAN
OG0004234	GO:0010449	root meristem growth	PCN/AT1G27470
OG0005961	GO:0048766	root hair initiation	AT4G17810
OG0003782	GO:0048765	root hair cell differentiation	ANL2/HDG1
OG0007662	GO:0008380	RNA splicing	FIP37
OG0013067	GO:0006396	RNA processing	LARP6a
OG0003196	GO:0000419	RNA polymerase V complex	NRPB8B/NRPB8A
OG0003196	GO:0000418	RNA polymerase IV complex	NRPB8B/NRPB8A
OG0003196	GO:0005666	RNA polymerase III complex	NRPB8B/NRPB8A
OG0003196	GO:0005665	RNA polymerase II, core complex	NRPB8B/NRPB8A
OG0001291	GO:0090571	RNA polymerase II transcription repressor complex	AHBP-1B/OBF5/TGA6/PAN
OG0001291	GO:0090575	RNA polymerase II transcription regulator complex	AHBP-1B/OBF5/TGA6/PAN
OG0009181	GO:0000978	RNA polymerase II cis-regulatory region sequence-specific DNA binding	HSF4
OG0003196	GO:0005736	RNA polymerase I complex	NRPB8B/NRPB8A
OG0010411	GO:0090502	RNA phosphodiester bond hydrolysis, endonucleolytic	AT2G03780
OG0007662	GO:0001510	RNA methylation	FIP37
OG0005896	GO:0097344	Rix1 complex	RID3
OG0007812	GO:0042254	ribosome biogenesis	AT3G06530
OG0005443	GO:0005840	ribosome	AT1G15810/AT1G80620
OG0006902	GO:0000055	ribosomal large subunit export from nucleus	AT1G67120
OG0006902	GO:0000027	ribosomal large subunit assembly	AT1G67120
OG0001291	GO:0009410	response to xenobiotic stimulus	AHBP-1B/OBF5/TGA6/PAN
OG0000401	GO:0009414	response to water deprivation	CIPK3/CIPK8/CIPK26/SOS2/CIPK9/CIPK23
OG0008026	GO:0009615	response to virus	RKP
OG0001434	GO:0009636	response to toxic substance	ABCG33/ABCG41/ABCG30/ABCG42/ABCG43/ABCG37
OG0000412	GO:0009744	response to sucrose	ATC/TSF/TFL1/BFT/FT
OG0000401	GO:0050896	response to stimulus	CIPK3/CIPK8/CIPK26/SOS2/CIPK9/CIPK23
OG0008071	GO:0000304	response to singlet oxygen	EX2
OG0005722	GO:0009751	response to salicylic acid	VAD1
OG0002080	GO:0000302	response to reactive oxygen species	SOS1/NHX8
OG0000401	GO:0007584	response to nutrient	CIPK3/CIPK8/CIPK26/SOS2/CIPK9/CIPK23
OG0000401	GO:0010167	response to nitrate	CIPK3/CIPK8/CIPK26/SOS2/CIPK9/CIPK23
OG0000401	GO:0010555	response to mannitol	CIPK3/CIPK8/CIPK26/SOS2/CIPK9/CIPK23
OG0003057	GO:0010042	response to manganese ion	MTP11
OG0008170	GO:0009644	response to high light intensity	ATH13
OG0009181	GO:0009408	response to heat	HSF4
OG0000401	GO:0009749	response to glucose	CIPK3/CIPK8/CIPK26/SOS2/CIPK9/CIPK23
OG0008863	GO:0010218	response to far red light	GI
OG0005820	GO:0034976	response to endoplasmic reticulum stress	PDIL1-6/PDIL1-5
OG0010215	GO:0072423	response to DNA damage checkpoint signaling	TSK
OG0000401	GO:0009735	response to cytokinin	CIPK3/CIPK8/CIPK26/SOS2/CIPK9/CIPK23
OG0003057	GO:0046688	response to copper ion	MTP11
OG0008170	GO:0046686	response to cadmium ion	ATH13
OG0008863	GO:0009637	response to blue light	GI
OG0010215	GO:0031297	replication fork processing	TSK
OG0012631	GO:0005657	replication fork	RAD51B
OG0004873	GO:1903335	regulation of vacuolar transport	AT4G02660/SPI
OG0004457	GO:0051510	regulation of unidimensional cell growth	AT5G49680/SAB
OG0004254	GO:0034243	regulation of transcription elongation from RNA polymerase II promoter	AT5G38050/AT1G71080
OG0005961	GO:1902890	regulation of root hair elongation	AT4G17810
OG0006902	GO:2000200	regulation of ribosomal subunit export from nucleus	AT1G67120
OG0008130	GO:2000070	regulation of response to water deprivation	HCF106
OG0008170	GO:1901031	regulation of response to reactive oxygen species	ATH13
OG0002080	GO:2000377	regulation of reactive oxygen species metabolic process	SOS1/NHX8
OG0008130	GO:1903426	regulation of reactive oxygen species biosynthetic process	HCF106
OG0002257	GO:0030162	regulation of proteolysis	UBQ7/AT1G11970/RUB3/RUB1
OG0000401	GO:0043266	regulation of potassium ion transport	CIPK3/CIPK8/CIPK26/SOS2/CIPK9/CIPK23
OG0002080	GO:0006885	regulation of pH	SOS1/NHX8
OG0010215	GO:0009934	regulation of meristem structural organization	TSK
OG0008863	GO:0048586	regulation of long-day photoperiodism, flowering	GI
OG0002080	GO:0051453	regulation of intracellular pH	SOS1/NHX8
OG0004873	GO:1904580	regulation of intracellular mRNA localization	AT4G02660/SPI
OG0010215	GO:0040029	regulation of gene expression, epigenetic	TSK
OG0006902	GO:0048638	regulation of developmental growth	AT1G67120
OG0004507	GO:0010380	regulation of chlorophyll biosynthetic process	GPRI1/GLK2
OG0008026	GO:0051726	regulation of cell cycle	RKP
OG0002242	GO:0050790	regulation of catalytic activity	"ATB BETA"/"B ALPHA"
OG0004234	GO:2000012	regulation of auxin polar transport	PCN/AT1G27470
OG0002326	GO:0010600	regulation of auxin biosynthetic process	RVE1/RVE2/AT3G10113/EPR1
OG0007662	GO:0000381	regulation of alternative mRNA splicing, via spliceosome	FIP37
OG0008863	GO:0009585	red, far-red light phototransduction	GI
OG0012631	GO:0033063	Rad51B-Rad51C-Rad51D-XRCC2 complex	RAD51B
OG0005626	GO:0046961	proton-transporting ATPase activity, rotational mechanism	AT3G42050
OG0008130	GO:0009977	proton motive force dependent protein transmembrane transporter activity	HCF106
OG0012174	GO:0008495	protoheme IX farnesyltransferase activity	COX10
OG0007543	GO:0030674	protein-macromolecule adaptor activity	CUL4
OG0008130	GO:0043953	protein transport by the Tat complex	HCF106
OG0000412	GO:0006623	protein targeting to vacuole	ATC/TSF/TFL1/BFT/FT
OG0008137	GO:0006625	protein targeting to peroxisome	PEX5
OG0002257	GO:0031386	protein tag	UBQ7/AT1G11970/RUB3/RUB1
OG0004914	GO:0016925	protein sumoylation	SAE1A/SAE1B/SAE1B
OG0002361	GO:0042026	protein refolding	CPN60A/Cpn60alpha2
OG0007543	GO:0000209	protein polyubiquitination	CUL4
OG0000401	GO:0006468	protein phosphorylation	CIPK3/CIPK8/CIPK26/SOS2/CIPK9/CIPK23
OG0002242	GO:0000159	protein phosphatase type 2A complex	"ATB BETA"/"B ALPHA"
OG0002242	GO:0019888	protein phosphatase regulator activity	"ATB BETA"/"B ALPHA"
OG0002257	GO:0045116	protein neddylation	UBQ7/AT1G11970/RUB3/RUB1
OG0004914	GO:0036211	protein modification process	SAE1A/SAE1B/SAE1B
OG0004914	GO:0032446	protein modification by small protein conjugation	SAE1A/SAE1B/SAE1B
OG0008026	GO:0019538	protein metabolic process	RKP
OG0008137	GO:0016560	protein import into peroxisome matrix, docking	PEX5
OG0001668	GO:0006606	protein import into nucleus	AT5G53480/AT3G08943/AT3G08947
OG0008130	GO:0045038	protein import into chloroplast thylakoid membrane	HCF106
OG0009340	GO:0042803	protein homodimerization activity	ZWI
OG0005820	GO:0003756	protein disulfide isomerase activity	PDIL1-6/PDIL1-5
OG0001951	GO:0046983	protein dimerization activity	BIM1/BIM2
OG0002242	GO:0006470	protein dephosphorylation	"ATB BETA"/"B ALPHA"
OG0000401	GO:0046777	protein autophosphorylation	CIPK3/CIPK8/CIPK26/SOS2/CIPK9/CIPK23
OG0004082	GO:0043161	proteasome-mediated ubiquitin-dependent protein catabolic process	RPN8A/MEE34
OG0004082	GO:0005838	proteasome regulatory particle	RPN8A/MEE34
OG0004502	GO:0019773	proteasome core complex, alpha-subunit complex	AT4G15165/PAC1
OG0004502	GO:0005839	proteasome core complex	AT4G15165/PAC1
OG0004502	GO:0010498	proteasomal protein catabolic process	AT4G15165/PAC1
OG0010909	GO:0044238	primary metabolic process	GalAK
OG0006902	GO:0030687	preribosome, large subunit precursor	AT1G67120
OG0002080	GO:0015386	potassium:proton antiporter activity	SOS1/NHX8
OG0000401	GO:1990573	potassium ion import across plasma membrane	CIPK3/CIPK8/CIPK26/SOS2/CIPK9/CIPK23
OG0000401	GO:0055075	potassium ion homeostasis	CIPK3/CIPK8/CIPK26/SOS2/CIPK9/CIPK23
OG0000401	GO:0005267	potassium channel activity	CIPK3/CIPK8/CIPK26/SOS2/CIPK9/CIPK23
OG0004234	GO:0090696	post-embryonic plant organ development	PCN/AT1G27470
OG0001271	GO:0009791	post-embryonic development	AT4G04260/EBS/SHL1
OG0008026	GO:2000060	positive regulation of ubiquitin-dependent protein catabolic process	RKP
OG0007812	GO:0045943	positive regulation of transcription by RNA polymerase I	AT3G06530
OG0008130	GO:1902458	positive regulation of stomatal opening	HCF106
OG0001951	GO:1902448	positive regulation of shade avoidance	BIM1/BIM2
OG0004873	GO:1902892	positive regulation of root hair elongation	AT4G02660/SPI
OG0008863	GO:0048578	positive regulation of long-day photoperiodism, flowering	GI
OG0000412	GO:0009911	positive regulation of flower development	ATC/TSF/TFL1/BFT/FT
OG0005844	GO:0051781	positive regulation of cell division	CLASP
OG0000331	GO:1901183	positive regulation of camalexin biosynthetic process	GH3.1/GH3.3/GH3.9/WES1/BRU6/DFL1/GH3.17/GH3.4
OG0013067	GO:0005844	polysome	LARP6a
OG0010195	GO:0010183	pollen tube guidance	POD1
OG0004457	GO:0009860	pollen tube growth	AT5G49680/SAB
OG0008142	GO:0010584	pollen exine formation	AT5G58100
OG0002848	GO:0031520	plasma membrane of cell tip	ATSAC1B/RHD4/SAC8
OG0005827	GO:0009834	plant-type secondary cell wall biogenesis	DWF1
OG0003782	GO:0009827	plant-type cell wall modification	ANL2/HDG1
OG0002029	GO:0009505	plant-type cell wall	AT2G18330/AT4G36580/AT5G16930/AT3G03060
OG0000412	GO:0048573	photoperiodism, flowering	ATC/TSF/TFL1/BFT/FT
OG0007543	GO:0009640	photomorphogenesis	CUL4
OG0010909	GO:0016773	phosphotransferase activity, alcohol group as acceptor	GalAK
OG0003045	GO:0000160	phosphorelay signal transduction system	PRR7/PRR3
OG0000840	GO:0015914	phospholipid transport	AT5G46150/ALIS1/AT1G16360/AT1G54320/ALIS5
OG0007061	GO:0046839	phospholipid dephosphorylation	SPP1
OG0001213	GO:0008654	phospholipid biosynthetic process	CCT1/CCT2
OG0002848	GO:0043812	phosphatidylinositol-4-phosphate phosphatase activity	ATSAC1B/RHD4/SAC8
OG0002848	GO:0052866	phosphatidylinositol phosphate phosphatase activity	ATSAC1B/RHD4/SAC8
OG0002848	GO:0046856	phosphatidylinositol dephosphorylation	ATSAC1B/RHD4/SAC8
OG0000412	GO:0008429	phosphatidylethanolamine binding	ATC/TSF/TFL1/BFT/FT
OG0001213	GO:0006656	phosphatidylcholine biosynthetic process	CCT1/CCT2
OG0001213	GO:0031210	phosphatidylcholine binding	CCT1/CCT2
OG0002848	GO:0016791	phosphatase activity	ATSAC1B/RHD4/SAC8
OG0004305	GO:0061908	phagophore	AT2G41160/AT3G56740
OG0008137	GO:0007031	peroxisome organization	PEX5
OG0008137	GO:0005052	peroxisome matrix targeting signal-1 binding	PEX5
OG0002746	GO:0043171	peptide catabolic process	AT2G41790/AT3G57470
OG0005666	GO:0008474	palmitoyl-(protein) hydrolase activity	WAV2
OG0004873	GO:0033962	P-body assembly	AT4G02660/SPI
OG0004873	GO:0000932	P-body	AT4G02660/SPI
OG0005827	GO:0016628	oxidoreductase activity, acting on the CH-CH group of donors, NAD or NADP as acceptor	DWF1
OG0010250	GO:0016620	oxidoreductase activity, acting on the aldehyde or oxo group of donors, NAD or NADP as acceptor	ALDH22A1
OG0005424	GO:0016705	oxidoreductase activity, acting on paired donors, with incorporation or reduction of molecular oxygen	KAO2/CYP88A3
OG0000202	GO:0016682	oxidoreductase activity, acting on diphenols and related substances as donors, oxygen as acceptor	AT4G25300/AT4G25310/AT1G17010/SRG1/AT1G78550
OG0006065	GO:0000703	oxidized pyrimidine nucleobase lesion DNA N-glycosylase activity	ATNTH1/NTH2
OG0010909	GO:0071704	organic substance metabolic process	GalAK
OG0005666	GO:0019866	organelle inner membrane	WAV2
OG0001213	GO:0016779	nucleotidyltransferase activity	CCT1/CCT2
OG0006065	GO:0006296	nucleotide-excision repair, DNA incision, 5'-to lesion	ATNTH1/NTH2
OG0001668	GO:0006913	nucleocytoplasmic transport	AT5G53480/AT3G08943/AT3G08947
OG0003730	GO:0090305	nucleic acid phosphodiester bond hydrolysis	AT5G07710/AT5G61390/AT1G74390
OG0012631	GO:0090304	nucleic acid metabolic process	RAD51B
OG0003730	GO:0004518	nuclease activity	AT5G07710/AT5G61390/AT1G74390
OG0006452	GO:0000184	nuclear-transcribed mRNA catabolic process, nonsense-mediated decay	ELF9
OG0007662	GO:0016607	nuclear speck	FIP37
OG0005896	GO:0005656	nuclear pre-replicative complex	RID3
OG0001185	GO:0005643	nuclear pore	AT2G42320/AT5G06930/AT5G43230/AT3G01810/AT3G57780
OG0001668	GO:0008139	nuclear localization sequence binding	AT5G53480/AT3G08943/AT3G08947
OG0001668	GO:0061608	nuclear import signal receptor activity	AT5G53480/AT3G08943/AT3G08947
OG0005785	GO:0062141	nuclear exosome targeting complex	AT5G38600/AT1G67210
OG0005896	GO:1902184	negative regulation of shoot apical meristem development	RID3
OG0003045	GO:0032091	negative regulation of protein binding	PRR7/PRR3
OG0005722	GO:0043069	negative regulation of programmed cell death	VAD1
OG0001434	GO:0048581	negative regulation of post-embryonic development	ABCG33/ABCG41/ABCG30/ABCG42/ABCG43/ABCG37
OG0007543	GO:0010100	negative regulation of photomorphogenesis	CUL4
OG0005844	GO:0007026	negative regulation of microtubule depolymerization	CLASP
OG0001271	GO:0048579	negative regulation of long-day photoperiodism, flowering	AT4G04260/EBS/SHL1
OG0004507	GO:1900056	negative regulation of leaf senescence	GPRI1/GLK2
OG0001271	GO:0035067	negative regulation of histone acetylation	AT4G04260/EBS/SHL1
OG0004902	GO:0009788	negative regulation of abscisic acid-activated signaling pathway	AT1G20110
OG0005785	GO:0034470	ncRNA processing	AT5G38600/AT1G67210
OG0004902	GO:0036258	multivesicular body assembly	AT1G20110
OG0004902	GO:0005771	multivesicular body	AT1G20110
OG0004873	GO:0009825	multidimensional cell growth	AT4G02660/SPI
OG0004583	GO:0007275	multicellular organism development	AT5G13250/AT1G28080
OG0004873	GO:0080001	mucilage extrusion from seed coat	AT4G02660/SPI
OG0007662	GO:0006397	mRNA processing	FIP37
OG0007662	GO:0080009	mRNA methylation	FIP37
OG0005424	GO:0004497	monooxygenase activity	KAO2/CYP88A3
OG0001271	GO:0140678	molecular function inhibitor activity	AT4G04260/EBS/SHL1
OG0002257	GO:0019941	modification-dependent protein catabolic process	UBQ7/AT1G11970/RUB3/RUB1
OG0009340	GO:0072686	mitotic spindle	ZWI
OG0005844	GO:0000278	mitotic cell cycle	CLASP
OG0002029	GO:0007005	mitochondrion organization	AT2G18330/AT4G36580/AT5G16930/AT3G03060
OG0007959	GO:0032981	mitochondrial respiratory chain complex I assembly	AT2G44525/AT3G60150
OG0012174	GO:0031966	mitochondrial membrane	COX10
OG0009340	GO:0008569	minus-end-directed microtubule motor activity	ZWI
OG0009340	GO:0007018	microtubule-based movement	ZWI
OG0005844	GO:0051010	microtubule plus-end binding	CLASP
OG0009340	GO:0003777	microtubule motor activity	ZWI
OG0005844	GO:0000226	microtubule cytoskeleton organization	CLASP
OG0009340	GO:0001578	microtubule bundle formation	ZWI
OG0001271	GO:0035064	methylated histone binding	AT4G04260/EBS/SHL1
OG0002746	GO:0004222	metalloendopeptidase activity	AT2G41790/AT3G57470
OG0006065	GO:0008152	metabolic process	ATNTH1/NTH2
OG0010215	GO:0009933	meristem structural organization	TSK
OG0004234	GO:0035266	meristem growth	PCN/AT1G27470
OG0000412	GO:0010022	meristem determinacy	ATC/TSF/TFL1/BFT/FT
OG0008170	GO:0046467	membrane lipid biosynthetic process	ATH13
OG0003057	GO:0010486	manganese:proton antiporter activity	MTP11
OG0003057	GO:0005384	manganese ion transmembrane transporter activity	MTP11
OG0003057	GO:0071421	manganese ion transmembrane transport	MTP11
OG0010195	GO:0035437	maintenance of protein localization in endoplasmic reticulum	POD1
OG0003782	GO:0048497	maintenance of floral organ identity	ANL2/HDG1
OG0000840	GO:0033036	macromolecule localization	AT5G46150/ALIS1/AT1G16360/AT1G54320/ALIS5
OG0005666	GO:0098734	macromolecule depalmitoylation	WAV2
OG0006065	GO:0016829	lyase activity	ATNTH1/NTH2
OG0002080	GO:0010352	lithium ion export across the plasma membrane	SOS1/NHX8
OG0003782	GO:0008289	lipid binding	ANL2/HDG1
OG0005827	GO:0009808	lignin metabolic process	DWF1
OG0004234	GO:0010305	leaf vascular tissue pattern formation	PCN/AT1G27470
OG0004082	GO:0009965	leaf morphogenesis	RPN8A/MEE34
OG0004234	GO:0010311	lateral root formation	PCN/AT1G27470
OG0004902	GO:0031902	late endosome membrane	AT1G20110
OG0009340	GO:0005871	kinesin complex	ZWI
OG0005859	GO:0008299	isoprenoid biosynthetic process	GPS1
OG0005820	GO:0016853	isomerase activity	PDIL1-6/PDIL1-5
OG0006065	GO:0051536	iron-sulfur cluster binding	ATNTH1/NTH2
OG0005424	GO:0005506	iron ion binding	KAO2/CYP88A3
OG0008285	GO:0016872	intramolecular lyase activity	FAP1
OG0004902	GO:0070676	intralumenal vesicle formation	AT1G20110
OG0000401	GO:0035556	intracellular signal transduction	CIPK3/CIPK8/CIPK26/SOS2/CIPK9/CIPK23
OG0001434	GO:0010496	intercellular transport	ABCG33/ABCG41/ABCG30/ABCG42/ABCG43/ABCG37
OG0010195	GO:0030176	integral component of endoplasmic reticulum membrane	POD1
OG0004082	GO:0045087	innate immune response	RPN8A/MEE34
OG0000331	GO:0010279	indole-3-acetic acid amido synthetase activity	GH3.1/GH3.3/GH3.9/WES1/BRU6/DFL1/GH3.17/GH3.4
OG0001434	GO:0098657	import into cell	ABCG33/ABCG41/ABCG30/ABCG42/ABCG43/ABCG37
OG0004082	GO:0002376	immune system process	RPN8A/MEE34
OG0006065	GO:0016798	hydrolase activity, acting on glycosyl bonds	ATNTH1/NTH2
OG0007543	GO:0009755	hormone-mediated signaling pathway	CUL4
OG0002527	GO:0098532	histone H3-K27 trimethylation	AT5G02950/AT3G09670
OG0010215	GO:0042393	histone binding	TSK
OG0012174	GO:0006783	heme biosynthetic process	COX10
OG0005424	GO:0020037	heme binding	KAO2/CYP88A3
OG0004305	GO:0010286	heat acclimation	AT2G41160/AT3G56740
OG0007741	GO:0007030	Golgi organization	AT1G04200
OG0010250	GO:0043878	glyceraldehyde-3-phosphate dehydrogenase (NAD+) (non-phosphorylating) activity	ALDH22A1
OG0000950	GO:0019760	glucosinolate metabolic process	HRD/AT5G52020/AT1G12630
OG0005424	GO:0009686	gibberellin biosynthetic process	KAO2/CYP88A3
OG0010909	GO:0047912	galacturonokinase activity	GalAK
OG0010909	GO:0006012	galactose metabolic process	GalAK
OG0010909	GO:0004335	galactokinase activity	GalAK
OG0010215	GO:0000086	G2/M transition of mitotic cell cycle	TSK
OG0007543	GO:0010154	fruit development	CUL4
OG0012631	GO:0000400	four-way junction DNA binding	RAD51B
OG0005827	GO:0050660	flavin adenine dinucleotide binding	DWF1
OG0008285	GO:0006631	fatty acid metabolic process	FAP1
OG0008285	GO:0005504	fatty acid binding	FAP1
OG0012174	GO:0004311	farnesyltranstransferase activity	COX10
OG0005827	GO:0071949	FAD binding	DWF1
OG0001434	GO:0140352	export from cell	ABCG33/ABCG41/ABCG30/ABCG42/ABCG43/ABCG37
OG0003730	GO:0004527	exonuclease activity	AT5G07710/AT5G61390/AT1G74390
OG0002257	GO:0009693	ethylene biosynthetic process	UBQ7/AT1G11970/RUB3/RUB1
OG0004902	GO:0000813	ESCRT I complex	AT1G20110
OG0002527	GO:0035098	ESC/E(Z) complex	AT5G02950/AT3G09670
OG0001882	GO:0080119	ER body organization	AT4G15545/AT1G16520/AT1G56080
OG0001882	GO:0010168	ER body	AT4G15545/AT1G16520/AT1G56080
OG0005424	GO:0051777	ent-kaurenoate oxidase activity	KAO2/CYP88A3
OG0010411	GO:0004521	endoribonuclease activity	AT2G03780
OG0007608	GO:0072546	EMC complex	AT5G11560
OG0006902	GO:0009553	embryo sac development	AT1G67120
OG0001434	GO:0015562	efflux transmembrane transporter activity	ABCG33/ABCG41/ABCG30/ABCG42/ABCG43/ABCG37
OG0012631	GO:0003690	double-stranded DNA binding	RAD51B
OG0005896	GO:0006261	DNA-templated DNA replication	RID3
OG0003782	GO:0000981	DNA-binding transcription factor activity, RNA polymerase II-specific	ANL2/HDG1
OG0006065	GO:0003906	DNA-(apurinic or apyrimidinic site) endonuclease activity	ATNTH1/NTH2
OG0012631	GO:0000150	DNA strand exchange activity	RAD51B
OG0012631	GO:0006310	DNA recombination	RAD51B
OG0006065	GO:0019104	DNA N-glycosylase activity	ATNTH1/NTH2
OG0005827	GO:0050614	delta24-sterol reductase activity	DWF1
OG0001291	GO:0098542	defense response to other organism	AHBP-1B/OBF5/TGA6/PAN
OG0010909	GO:0046396	D-galacturonate metabolic process	GalAK
OG0009340	GO:0003774	cytoskeletal motor activity	ZWI
OG0002848	GO:0030659	cytoplasmic vesicle membrane	ATSAC1B/RHD4/SAC8
OG0002848	GO:0031410	cytoplasmic vesicle	ATSAC1B/RHD4/SAC8
OG0005844	GO:0005881	cytoplasmic microtubule	CLASP
OG0003045	GO:0009736	cytokinin-activated signaling pathway	PRR7/PRR3
OG0003782	GO:0006723	cuticle hydrocarbon biosynthetic process	ANL2/HDG1
OG0003782	GO:0042335	cuticle development	ANL2/HDG1
OG0007543	GO:0031461	cullin-RING ubiquitin ligase complex	CUL4
OG0001434	GO:0009804	coumarin metabolic process	ABCG33/ABCG41/ABCG30/ABCG42/ABCG43/ABCG37
OG0007543	GO:0048825	cotyledon development	CUL4
OG0009340	GO:0055028	cortical microtubule	ZWI
OG0006065	GO:0140078	class I DNA-(apurinic or apyrimidinic site) endonuclease activity	ATNTH1/NTH2
OG0010215	GO:0005694	chromosome	TSK
OG0001271	GO:0003682	chromatin binding	AT4G04260/EBS/SHL1
OG0001213	GO:0004105	choline-phosphate cytidylyltransferase activity	CCT1/CCT2
OG0008130	GO:0009535	chloroplast thylakoid membrane	HCF106
OG0008130	GO:0009534	chloroplast thylakoid	HCF106
OG0006065	GO:0042644	chloroplast nucleoid	ATNTH1/NTH2
OG0008170	GO:0031969	chloroplast membrane	ATH13
OG0001939	GO:0009903	chloroplast avoidance movement	AT5G55860/AT1G12150
OG0004873	GO:0071472	cellular response to salt stress	AT4G02660/SPI
OG0000401	GO:0051365	cellular response to potassium ion starvation	CIPK3/CIPK8/CIPK26/SOS2/CIPK9/CIPK23
OG0008170	GO:0034599	cellular response to oxidative stress	ATH13
OG0001939	GO:0071260	cellular response to mechanical stimulus	AT5G55860/AT1G12150
OG0001434	GO:0071366	cellular response to indolebutyric acid stimulus	ABCG33/ABCG41/ABCG30/ABCG42/ABCG43/ABCG37
OG0003057	GO:0030026	cellular manganese ion homeostasis	MTP11
OG0012631	GO:0044260	cellular macromolecule metabolic process	RAD51B
OG0001434	GO:1990748	cellular detoxification	ABCG33/ABCG41/ABCG30/ABCG42/ABCG43/ABCG37
OG0010250	GO:0006081	cellular aldehyde metabolic process	ALDH22A1
OG0005844	GO:0007049	cell cycle	CLASP
OG0001213	GO:0006657	CDP-choline pathway	CCT1/CCT2
OG0010909	GO:0046835	carbohydrate phosphorylation	GalAK
OG0010909	GO:0005975	carbohydrate metabolic process	GalAK
OG0001434	GO:0033231	carbohydrate export	ABCG33/ABCG41/ABCG30/ABCG42/ABCG43/ABCG37
OG0000331	GO:0010120	camalexin biosynthetic process	GH3.1/GH3.3/GH3.9/WES1/BRU6/DFL1/GH3.17/GH3.4
OG0009340	GO:0005509	calcium ion binding	ZWI
OG0001951	GO:0009742	brassinosteroid mediated signaling pathway	BIM1/BIM2
OG0005424	GO:0010268	brassinosteroid homeostasis	KAO2/CYP88A3
OG0001213	GO:0009058	biosynthetic process	CCT1/CCT2
OG0006065	GO:0006285	base-excision repair, AP site formation	ATNTH1/NTH2
OG0006065	GO:0006284	base-excision repair	ATNTH1/NTH2
OG0001434	GO:0009926	auxin polar transport	ABCG33/ABCG41/ABCG30/ABCG42/ABCG43/ABCG37
OG0001434	GO:0010315	auxin export across the plasma membrane	ABCG33/ABCG41/ABCG30/ABCG42/ABCG43/ABCG37
OG0001434	GO:0010329	auxin efflux transmembrane transporter activity	ABCG33/ABCG41/ABCG30/ABCG42/ABCG43/ABCG37
OG0004305	GO:0005776	autophagosome	AT2G41160/AT3G56740
OG0001434	GO:0042626	ATPase-coupled transmembrane transporter activity	ABCG33/ABCG41/ABCG30/ABCG42/ABCG43/ABCG37
OG0002361	GO:0140662	ATP-dependent protein folding chaperone	CPN60A/Cpn60alpha2
OG0012631	GO:0140664	ATP-dependent DNA damage sensor activity	RAD51B
OG0012631	GO:0008094	ATP-dependent activity, acting on DNA	RAD51B
OG0002361	GO:0048046	apoplast	CPN60A/Cpn60alpha2
OG0002080	GO:0015297	antiporter activity	SOS1/NHX8
OG0003782	GO:0043481	anthocyanin accumulation in tissues in response to UV light	ANL2/HDG1
OG0006144	GO:0004045	aminoacyl-tRNA hydrolase activity	AT5G16870/AT3G03010
OG0005859	GO:0052924	all-trans-nonaprenyl-diphosphate synthase (geranylgeranyl-diphosphate specific) activity	GPS1
OG0010250	GO:0004029	aldehyde dehydrogenase (NAD+) activity	ALDH22A1
OG0009340	GO:0043531	ADP binding	ZWI
OG0009340	GO:0032559	adenyl ribonucleotide binding	ZWI
OG0009340	GO:0051015	actin filament binding	ZWI
OG0000331	GO:0016881	acid-amino acid ligase activity	GH3.1/GH3.3/GH3.9/WES1/BRU6/DFL1/GH3.17/GH3.4
OG0001434	GO:0080168	abscisic acid transport	ABCG33/ABCG41/ABCG30/ABCG42/ABCG43/ABCG37
OG0001434	GO:0140359	ABC-type transporter activity	ABCG33/ABCG41/ABCG30/ABCG42/ABCG43/ABCG37
OG0007812	GO:0030686	90S preribosome	AT3G06530
OG0003130	GO:0002953	5'-deoxynucleotidase activity	AT2G23820/AT1G26160
OG0006065	GO:0051539	4 iron, 4 sulfur cluster binding	ATNTH1/NTH2
OG0003730	GO:0008408	3'-5' exonuclease activity	AT5G07710/AT5G61390/AT1G74390
OG0001434	GO:0018901	2,4-dichlorophenoxyacetic acid metabolic process	ABCG33/ABCG41/ABCG30/ABCG42/ABCG43/ABCG37

## Sheet: Table S6 - fdr0.5 TAIR
Table S6: Gene details for Arabidopsis thaliana genes within orthogroups with evidence of repeatable adaptation to climate at FDR < 0.5. Genes are annotated with descriptions from the TAIR database.
Orthogroup	Climate Variable	Athaliana Genes	TAIR Genes	Gene Name	Alternative Gene Names	Gene Description
OG0002257	Mean Temp/Min Temp Coldest Month/Mean Temp Warm Quarter/Mean Temp Cold Quarter/Annual Precip/Precip Cold Quarter	UBQ7	AT2G35635	UBIQUITIN 7 (UBQ7)	RELATED TO UBIQUITIN 2 (RUB2);UBIQUITIN 7 (UBQ7)	encodes a ubiquitin-like protein that contains tandem repeats of the ubiquitin coding region, but at least one repeat per gene encodes a protein with amino acid substitutions. The mRNA is cell-to-cell mobile.
		AT1G11970	AT1G11970			Ubiquitin-like superfamily protein;(source:Araport11)
		RUB3	AT1G11980	UBIQUITIN-RELATED PROTEIN 3 (RUB3)	UBIQUITIN-RELATED PROTEIN 3 (RUB3)	ubiquitin-related protein 3;(source:Araport11)
		RUB1	AT1G31340	RELATED TO UBIQUITIN 1 (RUB1)	RELATED TO UBIQUITIN 1 (RUB1);ARABIDOPSIS THALIANA RELATED TO UBIQUITIN 1 (ATRUB1); (NEDD8)	Encodes a ubiquitin-related protein that is conjugated to target proteins by neddylation. It has been shown to be conjugated to the cullin AtCUL1. The RUB-conjugation pathway has been implicated in in auxin response.
OG0001291	Max Temp Warmest Month/Mean Temp Warm Quarter/Mean Temp Cold Quarter	AHBP-1B	AT5G06950	(AHBP-1B)	(AHBP-1B); (ATTGA2);TGACG SEQUENCE-SPECIFIC BINDING PROTEIN 2 (TGA2)	Transcription factor of the B-ZIP family that has high affinity for C-box motifs. Interacts with NPR1 and may regulate PR gene expression. Phosphorylated by a CK2-like protein in vitro. Phosphorylation is enhanced by salicylic acid treatment. Under stress conditions, it acts to negatively control SA accumulation. that induce the hormone production.
		OBF5	AT5G06960	OCS-ELEMENT BINDING FACTOR 5 (OBF5)	OCS-ELEMENT BINDING FACTOR 5 (OBF5);TGACG MOTIF-BINDING FACTOR 5 (TGA5)	Encodes a basic leucine zipper (B-ZIP) containing protein that interacts with NPR1 to promote expression of salicylic acid induced genes. Binds the ocs-element.
		TGA6	AT3G12250	TGACG MOTIF-BINDING FACTOR 6 (TGA6)	(BZIP45);TGACG MOTIF-BINDING FACTOR 6 (TGA6)	basic leucine zipper transcription factor involved in the activation of SA-responsive genes.
		PAN	AT1G68640	PERIANTHIA (PAN)	PERIANTHIA (PAN);TGACG SEQUENCE-SPECIFIC BINDING PROTEIN 8 (TGA8)	Encodes bZIP-transcription factor. Mutant plants have extra floral organs. PAN is essential for AG activation in early flowers of short-day-grown plants. Binds directly to 5'-AAGAAT-3'regulatory sequence in AG promoter.
OG0006144	Annual Precip/Precip Wet Month/Precip Wet Quarter	AT5G16870	AT5G16870			Peptidyl-tRNA hydrolase II (PTH2) family protein;(source:Araport11)
		AT3G03010	AT3G03010			Peptidyl-tRNA hydrolase II (PTH2) family protein;(source:Araport11)
OG0007577	Min Temp Coldest Month/Precip Wet Month	AT4G28450	AT4G28450			This gene is predicted to encode a protein with a DWD motif. It can bind to DDB1a in Y2H assays and may be involved in the formation of a CUL4-based E3 ubiquitin ligase
OG0003045	Mean Temp/Isothermality/Temp Seasonality/Min Temp Coldest Month/Temp Range/Mean Temp Wet Quarter/Mean Temp Dry Quarter/Mean Temp Warm Quarter/Mean Temp Cold Quarter/Precip Cold Quarter	PRR7	AT5G02810	PSEUDO-RESPONSE REGULATOR 7 (PRR7)	(APRR7);PSEUDO-RESPONSE REGULATOR 7 (PRR7)	PRR7 and PRR9 are partially redundant essential components of a temperature-sensitive circadian system. CCA1 and LHY had a positive effect on PRR7 expression levels. Acts as transcriptional repressor of CCA1 and LHY. Acts additively with EC, PRR5 and PRR9 to regulate hypocotyl growth under photoperiodic conditions.
		PRR3	AT5G60100	PSEUDO-RESPONSE REGULATOR 3 (PRR3)	PSEUDO-RESPONSE REGULATOR 3 (PRR3)	Encodes pseudo-response regulator 3 (APRR3/PRR3). PRR3 transcript levels vary in a circadian pattern with peak expression at dusk under long and short day conditions. PRR3 affects the period of the circadian clock and seedlings with reduced levels of PRR3 have shorter periods, based on transcriptional assays of clock-regulated genes. PRR3 is expressed in the vasculature of cotyledons and leaves w…
OG0002242	Isothermality/Mean Temp Dry Quarter	"ATB BETA"	AT1G17720	(ATB BETA)	(ATB BETA)	type 2A protein serine/threonine phosphatase 55 kDa B
		"B ALPHA"	AT1G51690			55 kDa B regulatory subunit of phosphatase 2A mRNA,
OG0000840	Mean Temp/Mean Temp Cold Quarter	AT5G46150	AT5G46150			LEM3 (ligand-effect modulator 3) family protein / CDC50 family protein;(source:Araport11)
		ALIS1	AT3G12740	ALA-INTERACTING SUBUNIT 1 (ALIS1)	ALA-INTERACTING SUBUNIT 1 (ALIS1)	Physically interacts with ALA3, and is required for the phospholipid translocase activity of ALA3. The mRNA is cell-to-cell mobile.
		AT1G16360	AT1G16360			LEM3 (ligand-effect modulator 3) family protein / CDC50 family protein;(source:Araport11)
		AT1G54320	AT1G54320			LEM3 (ligand-effect modulator 3) family protein / CDC50 family protein;(source:Araport11)
		ALIS5	AT1G79450	ALA-INTERACTING SUBUNIT 5 (ALIS5)	ALA-INTERACTING SUBUNIT 5 (ALIS5)	ALA-interacting subunit 5;(source:Araport11)
OG0004914	Mean Temp/Mean Temp Warm Quarter	SAE1A	AT4G24940	SUMO-ACTIVATING ENZYME 1A (SAE1A)	SUMO-ACTIVATING ENZYME 1A (SAE1A); (AT-SAE1-1);SUMO-ACTIVATING ENZYME 1A (ATSAE1A)	Encodes one of the two subunits of the SUMO activation enzyme required during sumolation. Sumolation is a post-translational protein modification process similar to ubiquitination during which a polypeptide (SUMO) is covalently attached to a target protein.
		SAE1B	AT5G50580	SUMO-ACTIVATING ENZYME 1B (SAE1B)	SUMO-ACTIVATING ENZYME 1B (SAE1B); (AT-SAE1-2)	Encodes one of the two subunits of the SUMO activation enzyme required during sumolation. Sumolation is a post-translational protein modification process similar to ubiquitination during which a polypeptide (SUMO) is covalently attached to a target protein.
		SAE1B	AT5G50680	SUMO ACTIVATING ENZYME 1B (SAE1B)	SUMO ACTIVATING ENZYME 1B (SAE1B);ARABIDOPSIS THALIANA SUMO ACTIVATING ENZYME 1B (ATSAE1B)	Encodes a protein that is part of a heterodimeric SUMO E1 activating enzyme.
OG0002029	Annual Precip/Precip Seasonality	AT2G18330	AT2G18330	SHOT1 BINDING ATPASE 3 (SBA3)	SHOT1 BINDING ATPASE 3 (SBA3);ATPASE FAMILY AAA DOMAIN-CONTAINING PROTEIN 3B1 (ATAD3B1)	Homologue of animal ATPase Family AAA Domain-Containing Protein 3 (ATAD3), which is involved in mitochondrial nucleoid organization; interacts with SHOT1.
		AT4G36580	AT4G36580	SHOT1 BINDING ATPASE 4 (SBA4)	SHOT1 BINDING ATPASE 4 (SBA4);ATPASE FAMILY AAA DOMAIN-CONTAINING PROTEIN 3B2 (ATAD3B2)	Homologue of animal ATPase Family AAA Domain-Containing Protein 3 (ATAD3), which is involved in mitochondrial nucleoid organization; interacts with SHOT1.
		AT5G16930	AT5G16930	SHOT1 BINDING ATPASE 2 (SBA2)	SHOT1 BINDING ATPASE 2 (SBA2);ATPASE FAMILY AAA DOMAIN-CONTAINING PROTEIN 3A2 (ATAD3A2)	Homologue of animal ATPase Family AAA Domain-Containing Protein 3 (ATAD3), which is involved in mitochondrial nucleoid organization; interacts with SHOT1.
		AT3G03060	AT3G03060	SHOT1 BINDING ATPASE 1 (SBA1)	SHOT1 BINDING ATPASE 1 (SBA1);ATPASE FAMILY AAA DOMAIN-CONTAINING PROTEIN 3A1 (ATAD3A1)	Homologue of animal ATPase Family AAA Domain-Containing Protein 3 (ATAD3), which is involved in mitochondrial nucleoid organization; interacts with SHOT1.
OG0001882	Isothermality	AT4G15545	AT4G15545	NAI2-INTERACTING PROTEIN 1 (NAIP1)	NAI2-INTERACTING PROTEIN 1 (NAIP1)	NAI1 interacting protein, involved in ER body formation.
		AT1G16520	AT1G16520	NAI2-INTERACTING PROTEIN 2 (NAIP2)	NAI2-INTERACTING PROTEIN 2 (NAIP2)	NAI1 interacting protein, involved in ER body and vesicle formation.
		AT1G56080	AT1G56080	NAI2-INTERACTING PROTEIN 3 (NAIP3)	NAI2-INTERACTING PROTEIN 3 (NAIP3)	NAI1 interacting protein, involved in ER body formation.
OG0003130	Mean Temp Dry Quarter	AT2G23820	AT2G23820			Metal-dependent phosphohydrolase;(source:Araport11)
		AT1G26160	AT1G26160			Metal-dependent phosphohydrolase;(source:Araport11)
OG0004873	Mean Temp Warm Quarter	AT4G02660	AT4G02660			Beige/BEACH and WD40 domain-containing protein;(source:Araport11)
		SPI	AT1G03060	SPIRRIG (SPI)	SPIRRIG (SPI);BEACH-DOMAIN HOMOLOG A1 (BCHA1)	Encodes a WD/BEACH domain protein involved in cell morphogenesis and ribonucleoprotein particle formation. It interacts with the P-body core component DCP2, associates to mRNA processing bodies (P-bodies), and regulates their assembly upon salt stress. It accumulates at the root hair apex via post-Golgi compartments and positively regulates tip growth by maintaining tip-focused vesicle secretion …
OG0005859	Max Temp Warmest Month	GPS1	AT2G34630	GERANYL DIPHOSPHATE SYNTHASE 1 (GPS1)	GERANYLPYROPHOSPHATE SYNTHASE (GPPS);GERANYL DIPHOSPHATE SYNTHASE 1 (GPS1)	Encodes a geranyl diphosphate synthase. RNAi lines are dwarf. T-DNA knock-out lines are embryo lethal.
OG0006452	Mean Temp Wet Quarter	ELF9	AT5G16260	EARLY FLOWERING 9 (ELF9)	(RRM);EARLY FLOWERING 9 (ELF9)	Encodes a RNA binding protein ELF9 (EARLY FLOWERING9). Loss of ELF9 function in the Wassilewskija ecotype causes early flowering in short days. ELF9 reduces SOC1 (SUPPRESSOR OF OVEREXPRESSION OF CO1) transcript levels, possibly via nonsense-mediated mRNA decay. The mRNA is cell-to-cell mobile.
OG0011642	Precip Cold Quarter	AT2G47830	AT2G47830			Cation efflux family protein;(source:Araport11)
OG0007741	Mean Temp/Min Temp Coldest Month/Mean Temp Warm Quarter	AT1G04200	AT1G04200			dyggve-melchior-clausen syndrome protein;(source:Araport11)
OG0002080	Mean Temp Wet Quarter/Precip Wet Month/Precip Cold Quarter	SOS1	AT2G01980	SALT OVERLY SENSITIVE 1 (SOS1)	SALT OVERLY SENSITIVE 1 (SOS1);ARABIDOPSIS SALT OVERLY SENSITIVE 1 (ATSOS1);ARABIDOPSIS NA+/H+ ANTIPORTER 7 (ATNHX7)	Encodes a plasma membrane-localized Na+/H+ antiporter SOS1. Functions in the extrusion of toxic Na+ from cells and is essential for plant salt tolerance. Has 12 predicted transmembrane domains in the N-terminal region and a long cytoplasmic tail of approx. 700 aa at the C-terminal side. SOS1 interacts through its predicted cytoplasmic tail with RCD1, a regulator of oxidative-stress responses, sug…
		NHX8	AT1G14660	NA+/H+ EXCHANGER 8 (NHX8)	NA+/H+ EXCHANGER 8 (ATNHX8);SODIUM HYDROGEN EXCHANGER 8 (NHX8);NA+/H+ EXCHANGER 8 (NHX8)	member of putative Na+/H+ antiporter (AtNHX) family. Functions as a plasma membrane Li+/H+ antiporter. Involved in Li+ efflux and detoxification.
OG0004234	Precip Dry Month/Precip Cold Quarter	PCN	AT4G07410	POPCORN (PCN)	POPCORN (PCN)	Encodes a WD-40 protein expressed both during embryo development and postembryonically in the SAM and RAM that functions in the auxin pathway, integrating auxin signaling in the organization and maintenance of the SAM and RAM.
		AT1G27470	AT1G27470			transducin family protein / WD-40 repeat family protein;(source:Araport11)
OG0002527	Mean Temp Wet Quarter	AT5G02950	AT5G02950	PWWP DOMAIN PROTEIN 5 (PDP5)	PWWP DOMAIN PROTEIN 5 (PDP5)	Tudor/PWWP/MBT superfamily protein;(source:Araport11)
		AT3G09670	AT3G09670	PWWP DOMAIN PROTEIN 2 (PDP2)	PWWP DOMAIN PROTEIN 2 (PDP2)	PWWP domain protein involved in regulation of FLC and flowering time.
OG0004254	Min Temp Coldest Month	AT5G38050	AT5G38050			RNA polymerase II transcription elongation factor;(source:Araport11)
		AT1G71080	AT1G71080			RNA polymerase II transcription elongation factor;(source:Araport11)
OG0005626	Isothermality	AT3G42050	AT3G42050	(VHA-H)	(VHA-H)	Member of V-ATPase family. Vacuolar-type H + -ATPase (V-ATPase) is a multisubunit proton pump located on the endomembranes.
OG0005666	Precip Seasonality	WAV2	AT5G20520	WAVY GROWTH 2 (WAV2)	ABHD17 (ALPHA/BETA HYDROLASE DOMAIN-CONTAINING PROTEIN 17)-LIKE ACYL PROTEIN THIOESTERASE 11 (ABAPT11);WAVY GROWTH 2 (WAV2)	Encodes a de-S-acylation enzyme which specifically reduces protein S-acylation levels of five immunity-related proteins. WAV2 negatively regulates root bending when roots alter their growth direction. It's not involved in sensing environmental stimuli (e.g. gravity, light, water, touch).
OG0005820	Mean Temp Wet Quarter	PDIL1-6	AT3G16110	PDI-LIKE 1-6 (PDIL1-6)	PDI-LIKE 1-6 (PDIL1-6);PROTEIN DISULFIDE ISOMERASE 4 (PDI4);PDI-LIKE 1-6 (ATPDIL1-6);ARABIDOPSIS THALIANA PROTEIN DISULFIDE ISOMERASE 4 (ATPDI4)	Encodes a protein disulfide isomerase-like (PDIL) protein, a member of a multigene family within the thioredoxin (TRX) superfamily. Unlike several other PDI family members, transcript levels for this gene are not up-regulated in response to three different chemical inducers of ER stress (dithiothreitol, beta-mercaptoethanol, and tunicamycin).
		PDIL1-5	AT1G52260	PDI-LIKE 1-5 (PDIL1-5)	PDI-LIKE 1-5 (ATPDIL1-5);ARABIDOPSIS THALIANA PROTEIN DISULFIDE ISOMERASE 3 (ATPDI3);PROTEIN DISULFIDE ISOMERASE 3 (PDI3);PDI-LIKE 1-5 (PDIL1-5)	Encodes a protein disulfide isomerase-like (PDIL) protein, a member of a multigene family within the thioredoxin (TRX) superfamily. Unlike several other PDI family members, transcript levels for this gene are not up-regulated in response to three different chemical inducers of ER stress (dithiothreitol, beta-mercaptoethanol, and tunicamycin).
OG0008026	Precip Dry Month	RKP	AT2G22010	RELATED TO KPC1 (RKP)	RELATED TO KPC1 (RKP)	Encodes a protein predicted to act as a RING E3 ubiquitin ligase. It appears to regulate the stability of the KRP1/ICK1 cyclin dependent kinase inhibitor. Induced by beet severe curly virus (BSCTV) C4 protein.
OG0010208	Temp Seasonality	AT1G70620	AT1G70620			cyclin-like protein;(source:Araport11)
OG0010411	Isothermality	AT2G03780	AT2G03780			Translin family protein;(source:Araport11)
OG0004963	Min Temp Coldest Month/Mean Temp Cold Quarter/Precip Seasonality	AT3G17920	AT3G17920			Outer arm dynein light chain 1 protein;(source:Araport11)
		AT1G48540	AT1G48540			Outer arm dynein light chain 1 protein;(source:Araport11)
OG0002326	Precip Cold Quarter	RVE1	AT5G17300	REVEILLE 1 (RVE1)	REVEILLE 1 (RVE1)	Myb-like transcription factor that regulates hypocotyl growth by regulating free auxin levels in a time-of-day specific manner.
		RVE2	AT5G37260	REVEILLE 2 (RVE2)	CIRCADIAN 1 (CIR1);REVEILLE 2 (RVE2)	Encodes a MYB family transcription factor Circadian 1 (CIR1). Involved in circadian regulation in Arabidopsis.
		AT3G10113	AT3G10113			Homeodomain-like superfamily protein;(source:Araport11)
		EPR1	AT1G18330	EARLY-PHYTOCHROME-RESPONSIVE1 (EPR1)	EARLY-PHYTOCHROME-RESPONSIVE1 (EPR1);REVEILLE 7 (RVE7)	EARLY-PHYTOCHROME-RESPONSIVE1
OG0002361	Mean Temp	CPN60A	AT2G28000	CHAPERONIN-60ALPHA (CPN60A)	CHAPERONIN-60ALPHA (CPN60A); (CPNA1);CHAPERONIN-60ALPHA1 (CPN60ALPHA1); (ARC2);SCHLEPPERLESS (SLP);ACCUMULATION AND REPLICATION OF CHLOROPLASTS 2 (ARC2);CHLOROPLAST CHAPERONIN 60ALPHA (CH-CPN60A)	Encodes chaperonin-60 alpha, a molecular chaperone involved in Rubisco folding. Mutants display aberrant chloroplast and embryo development. The mRNA is cell-to-cell mobile.
		Cpn60alpha2	AT5G18820	(CPNA2)	CHAPERONIN-60ALPHA2 (CPN60ALPHA2); (CPNA2); (CPN60A2);EMBRYO DEFECTIVE 3007 (EMB3007)	Encodes a subunit of chloroplasts chaperonins that are involved in mediating the folding of newly synthesized, translocated, or stress-denatured proteins. Cpn60 subunits are: Cpn60alpha1 (At2g28000), AtCpn60alpha2 (At5g18820), AtCpn60beta1 (At1g55490), AtCpn60beta2 (At3g13470), AtCpn60beta3 (At5g56500), AtCpn60beta4 (At1g26230).
OG0005424	Max Temp Warmest Month	KAO2	AT2G32440	ENT-KAURENOIC ACID HYDROXYLASE 2 (KAO2)	ENT-KAURENOIC ACID HYDROXYLASE 2 (KAO2); (CYP88A4);ARABIDOPSIS ENT-KAURENOIC ACID HYDROXYLASE 2 (ATKAO2)	ent-kaurenoic acid hydroxylase (KAO2)
		CYP88A3	AT1G05160	CYTOCHROME P450, FAMILY 88, SUBFAMILY A, POLYPEPTIDE 3 (CYP88A3)	ENT-KAURENOIC ACID OXYDASE 1 (KAO1);CYTOCHROME P450, FAMILY 88, SUBFAMILY A, POLYPEPTIDE 3 (CYP88A3); (ATKAO1)	Encodes an ent-kaurenoic acid hydroxylase, a member of the CYP88A cytochrome p450 family.
OG0008863	Min Temp Coldest Month	GI	AT1G22770	GIGANTEA (GI)	(FB);GIGANTEA (GI)	Together with CONSTANTS (CO) and FLOWERING LOCUS T (FT), GIGANTEA promotes flowering under long days in a circadian clock-controlled flowering pathway. GI acts earlier than CO and FT in the pathway by increasing CO and FT mRNA abundance. Located in the nucleus. Regulates several developmental processes, including photoperiod-mediated flowering, phytochrome B signaling, circadian clock, carbohydra…
OG0012205	Precip Wet Month	AT3G61360	AT3G61360	SLOW GROWTH3 (SLO3)	SLOW GROWTH3 (SLO3)	Encodes SLO3 (SLOW GROWTH3), a pentatricopeptide repeat protein required for the splicing of mitochondrial NADH dehydrogenase subunit7 intron 2. Mutants have smaller RAMs are slower growing than wild type.
OG0010250	Mean Temp/Max Temp Warmest Month	ALDH22A1	AT3G66658	ALDEHYDE DEHYDROGENASE 22A1 (ALDH22a1)	ALDEHYDE DEHYDROGENASE 22A1 (ALDH22a1)	Encodes a putative aldehyde dehydrogenase. The gene is not responsive to osmotic stress and is expressed constitutively at a low level in plantlets and root cultures.
OG0001434	Precip Dry Month	ABCG33	AT2G37280			Encodes an ATP-binding cassette (ABC) transporter. Expressed in the vascular tissue of primary stem.
		ABCG41	AT4G15215			pleiotropic drug resistance 13;(source:Araport11)
		ABCG30	AT4G15230	ATP-BINDING CASSETTE G30 (ABCG30)	(ATPDR2);PLEIOTROPIC DRUG RESISTANCE 2 (PDR2);ATP-BINDING CASSETTE G30 (ABCG30)	pleiotropic drug resistance 2;(source:Araport11)
		ABCG42	AT4G15233	ATP-BINDING CASSETTE G42 (ABCG42)	ATP-BINDING CASSETTE G42 (ABCG42)	ABC-2 and Plant PDR ABC-type transporter family protein;(source:Araport11)
		ABCG43	AT4G15236	ATP-BINDING CASSETTE G43 (ABCG43)	ATP-BINDING CASSETTE G43 (ABCG43)	ABC-2 and Plant PDR ABC-type transporter family protein;(source:Araport11)
		ABCG37	AT3G53480	ATP-BINDING CASSETTE G37 (ABCG37)	PLEIOTROPIC DRUG RESISTANCE 9 (ATPDR9);ATP-BINDING CASSETTE G37 (ABCG37);POLAR AUXIN TRANSPORT INHIBITOR SENSITIVE 1 (PIS1);PLEIOTROPIC DRUG RESISTANCE 9 (PDR9)	Negative regulator of auxin polar transport inhibitors. ABCG37 regulates auxin distribution and homeostasis in roots by excluding IBA from the root apex, but does not act directly in basipetal transport. ABCG37 and ABCG36 act redundantly at outermost root plasma membranes and, transport IBA out of the cells. Also involved in root transmembrane secretion of fluorescent phenolics involved in Fe upt…
OG0003057	Isothermality	MTP11	AT2G39450	(MTP11)	(MTP11); (ATMTP11)	Encodes a Golgi-localized manganese transporter that is involved in Mn tolerance. When expressed into yeast cells, this gene confer Mn<sup>2+</sup> and Cu<sup>2+</sup> tolerance.
OG0003923	Temp Seasonality	AT2G28490	AT2G28490			RmlC-like cupins superfamily protein;(source:Araport11)
OG0004305	Precip Seasonality	AT2G41160	AT2G41160	(UBAC2B)	(UBAC2B)	ATI3A interacting protein containing a large N-terminal rhomboid-like transmembrane domain and a UBA domain at their C terminus, localized in the ER with a role in plant heat tolerance. UBAC2 proteins may act as both cargo receptors and inducers of an ATI3-mediated selective autophagy pathway, where ATI3 and UBAC2 proteins are delivered to the vacuole under ER stress in an autophagy-dependent man…
		AT3G56740	AT3G56740	(UBAC2A)	(UBAC2A)	ATI3A interacting protein containing a large N-terminal rhomboid-like transmembrane domain and a UBA domain at their C terminus, localized in the ER with an important role in plant heat tolerance. UBAC2 proteins may act as both cargo receptors and inducers of an ATI3-mediated selective autophagy pathway, where ATI3 and UBAC2 proteins are delivered to the vacuole under ER stress in an autophagy-de…
OG0004457	Precip Warm Quarter	AT5G49680	AT5G49680			Conserved among eukaryotes, similar to Arabidopsis SABRE. The phenotype of the kip/sab double mutant suggests related functions for both genes, however, the KIP protein is mostly required for tip-growth. Predicted to be targeted to the secretory pathway. mRNA was detected in all organs, with most abundance in pollen and roots.
		SAB	AT1G58250	SABRE (SAB)	SABRE (SAB);HYPERSENSITIVE TO PI STARVATION 4 (HPS4)	SABRE, putative gene of unknown function, homologous to maize apt1 gene. Required for normal cell expansion in the root cortex. The sabre mutation results in abnormal cell expansion. Encodes a rare message; very low level of expression was detected in roots and shoots.
OG0005443	Precip Wet Month	AT1G15810	AT1G15810	RIBOSOMAL PROTEIN US15MZ (US15MZ)	RIBOSOMAL PROTEIN US15MZ (US15MZ)	S15/NS1, RNA-binding protein;(source:Araport11)
		AT1G80620	AT1G80620	RIBOSOMAL PROTEIN US15MY (US15MY)	RIBOSOMAL PROTEIN US15MY (US15MY)	S15/NS1, RNA-binding protein;(source:Araport11)
OG0007608	Mean Temp Dry Quarter	AT5G11560	AT5G11560	(PNET5)	(PNET5)	catalytics;(source:Araport11)
OG0008130	Precip Seasonality	HCF106	AT5G52440	HIGH CHLOROPHYLL FLUORESCENCE 106 (HCF106)	HIGH CHLOROPHYLL FLUORESCENCE 106 (HCF106)	HCF106; nuclear gene for chloroplast. Thylakoid membrane delta pH translocation pathway component protein; related to Escherichia coli TatA and TatB The mRNA is cell-to-cell mobile.
OG0009494	Temp Range	AT1G27461	AT1G27461	DROUGHT RESPONSE GENE (DRG)	(AITRL);DROUGHT RESPONSE GENE (DRG);SEED DORMANCY FOUR-LIKE 1 (SFL1);SEED DORMANCY 4-LIKE (SDR4L)	Nuclear localized protein involved in osmotic stress tolerance. Transcriptional co-repressor which promotes embryonic-to-vegetative transition. Forms a feedback inhibition loop with the master transcription factorsr LEC1 and ABI3.
OG0011265	Precip Wet Month	AT4G19390	AT4G19390			Uncharacterized protein family (UPF0114);(source:Araport11)
OG0001175	Mean Temp Dry Quarter	TOM3	AT2G02180	TOBAMOVIRUS MULTIPLICATION PROTEIN 3 (TOM3)	TOBAMOVIRUS MULTIPLICATION PROTEIN 3 (TOM3)	Necessary for the efficient multiplication of tobamoviruses. The mRNA is cell-to-cell mobile.
		TOM1	AT4G21790	TOBAMOVIRUS MULTIPLICATION 1 (TOM1)	TOBAMOVIRUS MULTIPLICATION 1 (TOM1); (ATTOM1)	encodes a host factor that is required for TMV virus multiplication. The mRNA is cell-to-cell mobile.
		THH1	AT1G14530	TOM THREE HOMOLOG 1 (THH1)	TOM THREE HOMOLOG 1 (THH1)	tobamovirus multiplication-like protein (DUF1084);(source:Araport11)
OG0001572	Annual Precip	AT2G36500	AT2G36500			CBS / octicosapeptide/Phox/Bemp1 (PB1) domains-containing protein;(source:Araport11)
		AT5G50530	AT5G50530			CBS / octicosapeptide/Phox/Bemp1 (PB1) domains-containing protein;(source:Araport11)
		AT5G50640	AT5G50640			CBS/octicosapeptide/phox/Bemp1 domain protein;(source:Araport11)
		AT5G63490	AT5G63490			CBS / octicosapeptide/Phox/Bemp1 (PB1) domains-containing protein;(source:Araport11)
		AT3G52950	AT3G52950			CBS / octicosapeptide/Phox/Bemp1 (PB1) domains-containing protein;(source:Araport11)
OG0001939	Annual Precip	AT5G55860	AT5G55860	TOUCH-REGULATED PHOSPHOPROTEIN1 (TREPH1)	TOUCH-REGULATED PHOSPHOPROTEIN1 (TREPH1)	WEB1/PMI2 related protein involved in mecahnotransduction.TREPH1 is phosphorylated at position S625 in response to touch, and this is required for mechanosensitive growth response.
		AT1G12150	AT1G12150			weak chloroplast movement under blue light protein (DUF827);(source:Araport11)
OG0002848	Precip Cold Quarter	ATSAC1B	AT5G66020	SUPPRESSOR OF ACTIN 1B (ATSAC1B)	IMPAIRED IN BABA-INDUCED STERILITY 2 (IBS2);SUPPRESSOR OF ACTIN 1B (SACIB);SAC DOMAIN-CONTAINING PROTEIN 6 (ATSAC6);SUPPRESSOR OF ACTIN 1B (ATSAC1B)	Mutants in this gene are unable to express female sterility in response to beta-aminobutyric acid, as wild type plants do. non-consensus AT donor splice site at exon 7, TA donor splice site at exon 10, AT acceptor splice at exon 13.
		RHD4	AT3G51460	ROOT HAIR DEFECTIVE 4 (RHD4)	ROOT HAIR DEFECTIVE 4 (RHD4);ROOT HAIR DEFECTIVE4 (RHD4);SUPPRESSOR OF ACTIN 7 (SAC7)	Encodes RHD4 (ROOT HAIR DEFECTIVE4), a phosphatidylinositol-4-phosphate phosphatase required for root hair development. The mRNA is cell-to-cell mobile.
		SAC8	AT3G51830	SAC DOMAIN-CONTAINING PROTEIN 8 (SAC8)	(ATG5);SAC DOMAIN-CONTAINING PROTEIN 8 (SAC8)	putative transmembrane protein G5p (AtG5) mRNA, complete. autophagy-related (ATG) gene
OG0002903	Isothermality	AT1G20670	AT1G20670	BROMODOMAIN-CONTAINING PROTEIN 1 (BRD1)	BROMODOMAIN-CONTAINING PROTEIN 1 (BRD1)	DNA-binding bromodomain-containing protein, interacts with core SWI/SNF complex components.
		AT1G76380	AT1G76380	BROMODOMAIN-CONTAINING PROTEIN 2 (BRD2)	BROMODOMAIN-CONTAINING PROTEIN 2 (BRD2)	DNA-binding bromodomain-containing protein, interacts with core SWI/SNF complex components. Identified as a specific subunit of BRM-associated SWI/SNF (BAS) complexes (PMID:36471048).
OG0003196	Max Temp Warmest Month	NRPB8B	AT3G59600	(NRPB8B)	(NRPB8B); (NRPD8B); (NRPE8B)	One of two highly similar proteins that can serve as non-catalytic subunits of Nuclear RNA polymerases II, IV and V; homologous to budding yeast RPB8. Probably redundant with At1g54250.
		NRPB8A	AT1G54250	(NRPB8A)	(NRPE8A); (NRPB8A); (ATRPABC16.5)	One of two highly similar proteins that can serve as non-catalytic subunits of Nuclear RNA polymerases II and V; homologous to budding yeast RPB8. Probably redundant with At3g59600.
OG0003322	Precip Seasonality	AT4G04790	AT4G04790			Tetratricopeptide repeat (TPR)-like superfamily protein;(source:Araport11)
		AT4G21880	AT4G21880			Pentatricopeptide repeat (PPR) superfamily protein;(source:Araport11)
OG0003769	Mean Temp Dry Quarter	AT5G09580	AT5G09580			heat shock protein;(source:Araport11)
		AT1G53345	AT1G53345			DHHA1 domain protein;(source:Araport11)
OG0004033	Precip Seasonality	AT1G17940	AT1G17940			Endosomal targeting BRO1-like domain-containing protein;(source:Araport11)
		AT1G73390	AT1G73390			Endosomal targeting BRO1-like domain-containing protein;(source:Araport11)
OG0004535	Max Temp Warmest Month	AT5G67385	AT5G67385	NRL PROTEIN FOR CHLOROPLAST MOVEMENT1 (NCH1)	NRL PROTEIN FOR CHLOROPLAST MOVEMENT1 (NCH1);ATSR1 INTERACTION PROTEIN 1 (SR1IP1);NPH3/RPT2-LIKE 31 (NRL31)	Encodes a phototropin-interacting NRL protein that is an early signaling component in the phototrophic response and is essential for the phototropin-mediated chloroplast accumulation response but is not involved in the chloroplast avoidance response or stomatal opening.
		AT3G49970	AT3G49970			Phototropic-responsive NPH3 family protein;(source:Araport11)
OG0005785	Mean Temp Wet Quarter	AT5G38600	AT5G38600	(ZCCHC8A)	(ZCCHC8A)	Proline-rich spliceosome-associated (PSP) family protein / zinc knuckle (CCHC-type) family protein;(source:Araport11)
		AT1G67210	AT1G67210	(ZCCHC8B)	(ZCCHC8B)	Proline-rich spliceosome-associated (PSP) family protein / zinc knuckle (CCHC-type) family protein;(source:Araport11)
OG0005844	Precip Seasonality	CLASP	AT2G20190	CLIP-ASSOCIATED PROTEIN (CLASP)	CLIP-ASSOCIATED PROTEIN (ATCLASP);CLIP-ASSOCIATED PROTEIN (CLASP)	Encodes a microtubule-associated protein that is involved in both cell division and cell expansion. It likely promotes microtubule stability.
OG0006305	Temp Seasonality	AT4G34310	AT4G34310			alpha/beta-Hydrolases superfamily protein;(source:Araport11)
OG0008071	Max Temp Warmest Month	EX2	AT1G27510	EXECUTER 2 (EX2)	EXECUTER 2 (EXE2);EXECUTER 2 (EX2)	Encodes one of the two plastid proteins EXECUTER (EX1, AT4G33630) and EX2 (AT1G27510). Mediates singlet oxygen induced programmed cell death.
OG0008142	Temp Seasonality	AT5G58100	AT5G58100	(IEF)	(IEF)	Encodes a membrane protein involved in pollen nexine and sexine development.
OG0008524	Min Temp Coldest Month/Mean Temp Cold Quarter	AT2G26270	AT2G26270			BRCT domain DNA repair protein;(source:Araport11)
		AT3G43930	AT3G43930			BRCT domain-containing DNA repair protein;(source:Araport11)
OG0001185	Mean Temp Dry Quarter	AT2G42320	AT2G42320			nucleolar protein gar2-like protein;(source:Araport11)
		AT5G06930	AT5G06930			nucleolar-like protein;(source:Araport11)
		AT5G43230	AT5G43230			EEIG1/EHBP1 protein amino-terminal domain protein;(source:Araport11)
		AT3G01810	AT3G01810			EEIG1/EHBP1 protein amino-terminal domain protein;(source:Araport11)
		AT3G57780	AT3G57780			nucleolar-like protein;(source:Araport11)
OG0001213	Mean Temp Wet Quarter	CCT1	AT2G32260	PHOSPHORYLCHOLINE CYTIDYLYLTRANSFERASE (CCT1)	(ATCCT1);PHOSPHORYLCHOLINE CYTIDYLYLTRANSFERASE (CCT1)	phosphorylcholine cytidylyltransferase;(source:Araport11)
		CCT2	AT4G15130	PHOSPHORYLCHOLINE CYTIDYLYLTRANSFERASE2 (CCT2)	(ATCCT2);PHOSPHORYLCHOLINE CYTIDYLYLTRANSFERASE2 (CCT2)	phosphorylcholine cytidylyltransferase2;(source:Araport11)
OG0001271	Mean Temp Wet Quarter	AT4G04260	AT4G04260			Bromo-adjacent homology (BAH) domain-containing protein;(source:Araport11)
		EBS	AT4G22140	EARLY BOLTING IN SHORT DAYS (EBS)	EARLY BOLTING IN SHORT DAYS (EBS)	Encoding a chromatin remodeling factor that regulates flowering time.
		SHL1	AT4G39100	SHORT LIFE (SHL)	SHORT LIFE (SHL)	Encodes a plant-specific histone reader capable of recognizing both H3K27me3 and H3K4me3 via its bromo-adjacent homology (BAH) and plant homeodomain (PHD) domains, respectively. Detailed biochemical and structural studies suggest a binding mechanism that is mutually exclusive for either H3K4me3 or H3K27me3. SHL plays a role in the repression of flowering.
OG0004507	Temp Seasonality	GPRI1	AT2G20570	GBF'S PRO-RICH REGION-INTERACTING FACTOR 1 (GPRI1)	GBF'S PRO-RICH REGION-INTERACTING FACTOR 1 (GPRI1)	Encodes GLK1, Golden2-like 1, one of a pair of partially redundant nuclear transcription factors that regulate chloroplast development in a cell-autonomous manner. GLK2, Golden2-like 2, is encoded by At5g44190. GLK1 and GLK2 regulate the expression of the photosynthetic apparatus. GLK1 is also a member of the GARP transcription factor family. Promotes anthocyanin biosynthesis via an MBW complex-d…
		GLK2	AT5G44190	GOLDEN2-LIKE 2 (GLK2)	GOLDEN2-LIKE 2 (GLK2);GBF'S PRO-RICH REGION-INTERACTING FACTOR 2 (GPRI2); (ATGLK2)	Encodes GLK2, Golden2-like 2, one of a pair of partially redundant nuclear transcription factors that regulate chloroplast development in a cell-autonomous manner. GLK1, Golden2-like 1, is encoded by At2g20570. GLK1 and GLK2 regulate the expression of the photosynthetic apparatus.
OG0005722	Mean Temp Dry Quarter	VAD1	AT1G02120	VASCULAR ASSOCIATED DEATH1 (VAD1)	VASCULAR ASSOCIATED DEATH1 (VAD1)	Encodes VAD1 (Vascular Associated Death1), a regulator of cell death and defense responses in vascular tissues. VAD1 is a putative membrane associated protein and contains a GRAM domain. vad1 is a lesion mimic mutant that exhibits light conditional appearance of propagative HR (hypersensitive response)-like lesions along the vascular system. The mRNA is cell-to-cell mobile.
OG0005827	Mean Temp Wet Quarter	DWF1	AT3G19820	DWARF 1 (DWF1)	DWARF 1 (DWF1);DIMINUTIA (DIM);ENHANCED VERY-LOW-FLUENCE RESPONSES 1 (EVE1);DIMINUTO 1 (DIM1);CABBAGE 1 (CBB1)	Involved in the conversion of the early brassinosteroid precursor 24-methylenecholesterol to campesterol. Brassinosteroids affect cellular elongation. Mutants have dwarf phenotype. DWF1 is a Ca2+-dependent calmodulin-binding protein.
OG0006065	Temp Seasonality	ATNTH1	AT2G31450	(ATNTH1)	(ATNTH1)	DNA glycosylase superfamily protein;(source:Araport11)
		NTH2	AT1G05900	ENDONUCLEASE III 2 (NTH2)	ENDONUCLEASE III 2 (NTH2); (ATNTH2)	endonuclease III 2;(source:Araport11)
OG0006560	Mean Temp Dry Quarter	AT2G17540	AT2G17540			hypothetical protein;(source:Araport11)
		AT4G35510	AT4G35510			PHD finger-like protein;(source:Araport11)
OG0007143	Precip Seasonality	AT5G09670	AT5G09670			loricrin-like protein;(source:Araport11)
		AT5G64550	AT5G64550			loricrin-like protein;(source:Araport11)
OG0007543	Precip Seasonality	CUL4	AT5G46210	CULLIN4 (CUL4)	(ATCUL4);CULLIN4 (CUL4)	Arabidopsis CULLIN4 (CUL4) forms an E3 ubiquitin ligase with the CDD complex and a common catalytic subunit RBX1 in mediating light control of development. This CUL4-based E3 ligase is essential for the repression of photomorphogenesis. The partial loss of CUL4 function resulted in a constitutive photomorphogenic phenotype with respect to morphogenesis and light-regulated gene expression. CUL4 ex…
OG0007812	Mean Temp Dry Quarter	AT3G06530	AT3G06530			ARM repeat superfamily protein;(source:Araport11)
OG0009181	Max Temp Warmest Month	HSF4	AT4G36990	HEAT SHOCK FACTOR 4 (HSF4)	HEAT SHOCK FACTOR 4 (HSF4);CLASS B HEAT SHOCK FACTOR B1 (HSFB1);ARABIDOPSIS THALIANA CLASS B HEAT SHOCK FACTOR B1 (AT-HSFB1);ARABIDOPSIS THALIANA HEAT SHOCK FACTOR 4 (ATHSF4);TL1-BINDING TRANSCRIPTION FACTOR 1 (TBF1)	Encodes a protein whose sequence is similar to heat shock factors that regulate the expression of heat shock proteins. Transcript level is increased in response to heat shock. However, overexpression of this gene did not result in the increase of decrease of heat shock proteins.
OG0009340	Precip Cold Quarter	ZWI	AT5G65930	ZWICHEL (ZWI)	ZWICHEL (ZWI)	encodes a novel member of the kinesin superfamily of motor proteins. recessive mutations have reduced number of trichome branches.
OG0013067	Precip Warm Quarter	LARP6a	AT5G46250	LA RELATED PROTEIN 6A (LARP6A)	(ATLARP6A);LA RELATED PROTEIN 6A (LARP6A)	RNA-binding protein;(source:Araport11)
OG0001951	Precip Wet Month	BIM1	AT5G08130	BES1-INTERACTING MYC-LIKE1 (BIM1)	BES1-INTERACTING MYC-LIKE1 (BIM1)	Encodes a basic helix-loop-helix (bHLH) family protein BIM1 (BES1-INTERACTING MYC-LIKE 1), involved in brassinosteroid signaling. It synergistically interacts with BES1 to bind to E box sequences (CANNTG). Positively modulates the shade avoidance syndrome in Arabidopsis seedlings.
		BIM2	AT1G69010	BES1-INTERACTING MYC-LIKE PROTEIN 2 (BIM2)	BES1-INTERACTING MYC-LIKE PROTEIN 2 (BIM2)	Encodes BES1-INTERACTING MYC-LIKE 2 (BIM2), a PAR1 (PHYTOCHROME RAPIDLY REGULATED 1)-interacting protein that positively modulates the shade avoidance syndrome in Arabidopsis seedlings.
OG0004082	Isothermality	RPN8A	AT5G05780	RP NON-ATPASE SUBUNIT 8A (RPN8A)	RP NON-ATPASE SUBUNIT 8A (RPN8A); (ATHMOV34);ASYMMETRIC LEAVES ENHANCER 3 (AE3)	Encodes a putative 26S proteasome subunit RPN8a. The function of RPN8a and other 26S subunits may be required for specifying leaf adaxial identity. The mRNA is cell-to-cell mobile.
		MEE34	AT3G11270	MATERNAL EFFECT EMBRYO ARREST 34 (MEE34)	MATERNAL EFFECT EMBRYO ARREST 34 (MEE34);INVOLVED IN RRNA PROCESSING 4 (IRP4)	Mov34/MPN/PAD-1 family protein;(source:Araport11)
OG0004902	Min Temp Coldest Month	AT1G20110	AT1G20110	FYVE-DOMAIN PROTEIN 1 (FYVE1)	FYVE-DOMAIN PROTEIN 1 (FYVE1);PIGMENT DEFECTIVE EMBRYO 330 (PDE330);FYVE DOMAIN PROTEIN REQUIRED FOR ENDOSOMAL SORTING 1 (FREE1)	Encodes a protein that is localized to the peripheral membrane of late endosomal compartments. Involved in the regulation of mulitivesicular/prevacuolar compartment protein sorting. Loss of function mutations are embryo lethal. Regulates IRT1-dependent metal transport and metal homeostasis. The mRNA is cell-to-cell mobile.
OG0005195	Max Temp Warmest Month	AT1G16825	AT1G16825			Reticulon family protein;(source:Araport11)
		AT1G78895	AT1G78895			Reticulon family protein;(source:Araport11)
OG0005896	Temp Range	RID3	AT3G49180	ROOT INITIATION DEFECTIVE 3 (RID3)	ROOT INITIATION DEFECTIVE 3 (RID3)	Transducin/WD40 repeat-like superfamily protein;(source:Araport11)
OG0005961	Max Temp Warmest Month	AT4G17810	AT4G17810	ZINC FINGER PROTEIN 1 (ZP1)	EMBRYO DEFECTIVE 3022 (EMB3022);ZINC FINGER PROTEIN 1 (ZP1)	C2H2 domain regulatory protein. Functions downstream of GL2 during root hair development and regulates expression of targets RDH6, RSL2 and RSL4.
OG0007061	Mean Temp Warm Quarter	SPP1	AT3G58490	SPHINGOID PHOSPHATE PHOSPHATASE 1 (SPP1)	LIPID PHOSPHATE PHOSPHATASE DELTA (LPPDELTA);SPHINGOID PHOSPHATE PHOSPHATASE 1 (SPP1); (AtSPP1)	Encodes a long-chain base 1-phosphate (LCBP) phosphatase that is expressed in the endoplasmic reticulum.
OG0007662	Mean Temp Wet Quarter	FIP37	AT3G54170	FKBP12 INTERACTING PROTEIN 37 (FIP37)	FKBP12 INTERACTING PROTEIN 37 (ATFIP37);FKBP12 INTERACTING PROTEIN 37 (FIP37)	Encodes protein that binds FKBP12. This interaction is disrupted by FK506 but not by cyclosporin A.FIP37 is a core component of the M6A methyltransferase complex. Homozygous loss of function mutations are embryo lethal. In the shoot meristem FIP37 methylation targets include WUS and STM.
OG0008285	Temp Seasonality	FAP1	AT3G63170	FATTY-ACID-BINDING PROTEIN 1 (FAP1)	FATTY-ACID-BINDING PROTEIN 1 (FAP1); (ATFAP1)	Encodes a plastid stroma localized fatty acid binding protein involved in fatty acid metabolism.
OG0009139	Temp Seasonality	AT4G02725	AT4G02725			spindle pole body-associated protein;(source:Araport11)
OG0010215	Isothermality	TSK	AT3G18730	TONSOKU (TSK)	TONSOKU (TSK);MGOUN3 (MGO3);BRUSHY1 (BRU1); (RPL30)	Encodes a protein with an important role in cell division control and plant morphogenesis and may also play a role in genome maintenance. May be involved in mitosis through interaction with TSA1. In cells synchronized for cell division, TSA1 and TSK relocalize to ends of spindle microtubules that are ahead of separating chromatids during metaphase and anaphase of mitosis. Involved in nonhost resi…
OG0010909	Mean Temp Warm Quarter	GalAK	AT3G10700	GALACTURONIC ACID KINASE (GalAK)	GALACTURONIC ACID KINASE (GalAK)	Encodes a GHMP kinase family protein that acts as a galacturonic acid-1-phosphate kinase that catalyzes the production of galacturonic acid-1-phosphate. This is a precursor of the important cell wall building block UDP-galacturonic acid. Based on gene trap line GT8007, the gene appears to be expressed in a petal and stamen-specific manner, between flower stages 8 to 11, however, later RT-qPCR ana…
OG0012631	Mean Temp	RAD51B	AT2G28560	(RAD51B)	(ATRAD51B); (RAD51B)	Encodes a protein of the RAD51B family involved in double stranded DNA repair. Homozygous mutant plants show increased sensitivity to mitomycin which induces DS breaks.
OG0000331	Precip Cold Quarter	GH3.1	AT2G14960	(GH3.1)	(GH3.1)	encodes a protein similar to IAA-amido synthases. Lines carrying an insertion in this gene are hypersensitive to auxin. Group II member of the GRETCHEN HAGEN 3 (GH3) gene family which code for acyl acid amido synthetases catalysing the conjugation of IAA to amino acids.
		GH3.3	AT2G23170	(GH3.3)	(GH3.3)	encodes an IAA-amido synthase that conjugates Asp and other amino acids to auxin in vitro.
		GH3.9	AT2G47750	PUTATIVE INDOLE-3-ACETIC ACID-AMIDO SYNTHETASE GH3.9 (GH3.9)	PUTATIVE INDOLE-3-ACETIC ACID-AMIDO SYNTHETASE GH3.9 (GH3.9)	Encodes GH3.9, a member of the GH3 family auxin-responsive genes. gh3.9-1 mutants had greater primary root length, increased sensitivity to indole-3-acetic acid (IAA)-mediated root growth inhibition, but no obvious effects on apical dominance or leaf morphology.
		WES1	AT4G27260	(WES1)	(GH3.5); (WES1)	encodes an IAA-amido synthase that conjugates Asp and other amino acids to auxin in vitro. Lines carrying insertions in this gene are hypersensitive to auxin. It is involved in camalexin biosynthesis via conjugating indole-3-carboxylic acid (ICA) and cysteine (Cys). The mRNA is cell-to-cell mobile.
		BRU6	AT4G37390	(BRU6)	YADOKARI 1 (YDK1); (GH3.2); (BRU6); (GH3-2);AUXIN UPREGULATED 3 (AUR3)	Encodes an IAA-amido synthase that conjugates Asp and other amino acids to auxin in vitro. Lines carrying insertions in this gene are hypersensitive to auxin. May function as a negative component in auxin signaling by regulating auxin activity.
		DFL1	AT5G54510	DWARF IN LIGHT 1 (DFL1)	DWARF IN LIGHT 1 (DFL1);GRETCHEN HAGEN3.6 (GH3.6)	Encodes an IAA-amido synthase that conjugates Ala, Asp, Phe, and Trp to auxin. Lines overexpressing this gene accumulate IAA-ASP and are hypersensitive to several auxins. Identified as a dominant mutation that displays shorter hypocotyls in light grown plants when compared to wild type siblings. Protein is similar to auxin inducible gene from pea (GH3).
		GH3.17	AT1G28130	GRETCHEN HAGEN 3.17 (GH3.17)	GRETCHEN HAGEN 3.17 (GH3.17); (VAS2)	Encodes an IAA-amido synthase that conjugates Asp and other amino acids to auxin in vitro. Lines carrying insertions in this gene are hypersensitive to auxin.
		GH3.4	AT1G59500	(GH3.4)	(GH3.4)	encodes an IAA-amido synthase that conjugates Asp and other amino acids to auxin in vitro.
OG0000412	Precip Cold Quarter	ATC	AT2G27550	CENTRORADIALIS (ATC)	CENTRORADIALIS (ATC)	encodes a protein similar to TFL1. overexpression leads to similar phenotype as TFL1 overexpression. expressed specifically in the hypocotyl and null mutation does not result in phenotypes exhibited by TFL1 null mutations. It acts non-cell autonomously to inhibit floral initiation.
		TSF	AT4G20370	TWIN SISTER OF FT (TSF)	TWIN SISTER OF FT (TSF)	Encodes a floral inducer that is a homolog of FT. Plants overexpressing this gene flower earlier than Col. Loss-of-function mutations flower later in short days. TSF and FT play overlapping roles in the promotion of flowering, with FT playing the dominant role and together playing an antagonistic role to TFL1 in the determination of inflorescence meristem identity. .TSF sequences show extensive v…
		TFL1	AT5G03840	TERMINAL FLOWER 1 (TFL1)	TERMINAL FLOWER 1 (TFL-1);TERMINAL FLOWER 1 (TFL1)	Controls inflorescence meristem identity. Involved in the floral initiation process. Ortholog of the Antirrhinum gene CENTRORADIALIS (CEN). Involved in protein trafficking to the protein storage vacuole. TFL1 plays an antagonistic role to FT/TSF in the determination of inflorescence meristem identity.
		BFT	AT5G62040	BROTHER OF FT AND TFL1 (BFT)	BROTHER OF FT AND TFL1 (BFT)	BFT is a member of The FLOWERING LOCUS T (FT)/TERMINAL FLOWER 1 (TFL1) gene family that encodes regulators involved in control of flower development.
		FT	AT1G65480			FT, together with LFY, promotes flowering and is antagonistic with its homologous gene, TERMINAL FLOWER1 (TFL1). Together with TSF, it plays an antagonistic role to TFL1 in the determination of inflorescence meristem identity. FT is expressed in leaves and is induced by long day treatment. Either the FT mRNA or protein is translocated to the shoot apex where it induces its own expression. Recent …
OG0000950	Mean Temp Warm Quarter	HRD	AT2G36450	HARDY (HRD)	HARDY (HRD)	encodes a member of the DREB subfamily A-4 of ERF/AP2 transcription factor family. The protein contains one AP2 domain. There are 17 members in this subfamily including TINY. Ectopic overexpression of HRD increases the density of the root network and improves water and salt stress tolerance in Arabidopsis. Overexpression of HRD in rice causes an increase in plant biomass and drought resistance.
		AT5G52020	AT5G52020			encodes a member of the DREB subfamily A-4 of ERF/AP2 transcription factor family. The protein contains one AP2 domain. There are 17 members in this subfamily including TINY.
		AT1G12630	AT1G12630			encodes a member of the DREB subfamily A-4 of ERF/AP2 transcription factor family. The protein contains one AP2 domain. There are 17 members in this subfamily including TINY.
OG0001668	Tmax Clim Change	AT5G53480	AT5G53480	HOMOLOG OF HUMAN KPNB1 (KPNB1)	HOMOLOG OF HUMAN KPNB1 (KPNB1); (IMB1); (ATKPNB1)	Sensitive to ABA, role in drought stress.
		AT3G08943	AT3G08943			ARM repeat superfamily protein;(source:Araport11)
		AT3G08947	AT3G08947			ARM repeat superfamily protein;(source:Araport11)
OG0002746	Mean Temp Wet Quarter	AT2G41790	AT2G41790			Insulinase (Peptidase family M16) family protein;(source:Araport11)
		AT3G57470	AT3G57470			Insulinase (Peptidase family M16) family protein;(source:Araport11)
OG0003730	Mean Temp Dry Quarter	AT5G07710	AT5G07710	NAC45/86-DEPENDENT EXONUCLEASE-DOMAIN PROTEIN 1 (NEN1)	NAC45/86-DEPENDENT EXONUCLEASE-DOMAIN PROTEIN 1 (NEN1)	Polynucleotidyl transferase, ribonuclease H-like superfamily protein;(source:Araport11)
		AT5G61390	AT5G61390	NAC45/86-DEPENDENT EXONUCLEASE-DOMAIN PROTEIN 2 (NEN2)	NAC45/86-DEPENDENT EXONUCLEASE-DOMAIN PROTEIN 2 (NEN2)	Polynucleotidyl transferase, ribonuclease H-like superfamily protein;(source:Araport11)
		AT1G74390	AT1G74390	NAC45/86-DEPENDENT EXONUCLEASE-DOMAIN PROTEIN 3 (NEN3)	NAC45/86-DEPENDENT EXONUCLEASE-DOMAIN PROTEIN 3 (NEN3)	Polynucleotidyl transferase, ribonuclease H-like superfamily protein;(source:Araport11)
OG0003921	Mean Temp Dry Quarter	PMP22	AT4G04470	(PMP22)	(PMP22)	22-kD peroxisomal membrane protein, an integral membrane protein embedded in the lipid bilayer.
		AT4G14305	AT4G14305			Peroxisomal membrane 22 kDa (Mpv17/PMP22) family protein;(source:Araport11)
OG0006902	Mean Temp Cold Quarter	AT1G67120	AT1G67120			Represents a homolog of the yeast MDN gene, which encodes a non-ribosomal protein involved in the maturation and assembly of the 60S ribosomal subunit. In Arabidopsis, it is essential for female gametogenesis progression.
OG0007959	Precip Cold Quarter	AT2G44525	AT2G44525			NADH dehydrogenase ubiquinone 1 alpha subcomplex assembly factor-like protein (DUF498/DUF598);(source:Araport11)
		AT3G60150	AT3G60150			NADH dehydrogenase ubiquinone 1 alpha subcomplex assembly factor-like protein (DUF498/DUF598);(source:Araport11)
OG0008137	Precip Wet Month	PEX5	AT5G56290	PEROXIN 5 (PEX5)	PEROXIN 5 (PEX5);EMBRYO DEFECTIVE 2790 (EMB2790);ARABIDOPSIS PEROXIN 5 (ATPEX5)	Encodes the peroxisomal targeting signal type 1 receptor that facilitates peroxisomal protein translocation. It recognizes proteins with the PTS1 consensus sequence (tripeptide SKL or a conserved variant) at the extreme C terminus. The protein has several domains, including C-terminal tetratricopeptide repeat motifs which act in binding the C-terminal "SKL" targeting signal. The mechanism of tran…
OG0008170	Precip Cold Quarter	ATH13	AT5G64940	ABC2 HOMOLOG 13 (ATH13)	ARABIDOPSIS THALIANA ABC2 HOMOLOG 13 (ATATH13); (ABC1K8);OXIDATIVE STRESS-RELATED ABC1-LIKE PROTEIN 1 (OSA1);ABC2 HOMOLOG 13 (ATH13);A. THALIANA OXIDATIVE STRESS-RELATED ABC1-LIKE PROTEIN 1 (ATOSA1)	ABC1K8 is a member of an atypical protein kinase family that is induced by heavy metals. Loss of function mutations affect the metabolic profile of chloroplast lipids. It appears to function along with ABC1K7 in mediating lipid membrane changes in response to stress. The mRNA is cell-to-cell mobile.
OG0008497	Temp Range	AT2G43770	AT2G43770			Transducin/WD40 repeat-like superfamily protein;(source:Araport11)
OG0010195	Mean Temp Dry Quarter	POD1	AT1G67960	POLLEN DEFECTIVE IN GUIDANCE 1 (POD1)	POLLEN DEFECTIVE IN GUIDANCE 1 (POD1)	POD1 is involved in pollen tube guidence and early embryo patterning.
OG0012174	Temp Range	COX10	AT2G44520	CYTOCHROME C OXIDASE 10 (COX10)	CYTOCHROME C OXIDASE 10 (COX10)	cytochrome c oxidase 10;(source:Araport11)
OG0004502	Annual Precip/Precip Wet Month	AT4G15165	AT4G15165			N-terminal nucleophile aminohydrolases (Ntn hydrolases) superfamily protein;(source:Araport11)
		PAC1	AT3G22110	20S PROTEASOME ALPHA SUBUNIT C1 (PAC1)	20S PROTEASOME ALPHA SUBUNIT C1 (PAC1)	Encodes the alpha-3 subunit of 20s proteasome.
OG0000202	Temp Range	AT4G25300	AT4G25300			2-oxoglutarate (2OG) and Fe(II)-dependent oxygenase superfamily protein;(source:Araport11)
		AT4G25310	AT4G25310			2-oxoglutarate (2OG) and Fe(II)-dependent oxygenase superfamily protein;(source:Araport11)
		AT1G17010	AT1G17010			2-oxoglutarate (2OG) and Fe(II)-dependent oxygenase superfamily protein;(source:Araport11)
		SRG1	AT1G17020	SENESCENCE-RELATED GENE 1 (SRG1)	SENESCENCE-RELATED GENE 1 (SRG1);SENESCENCE-RELATED GENE 1 (ATSRG1)	Encodes a novel member of the Fe(II)/ascorbate oxidase gene family; senescence-related gene.
		AT1G78550	AT1G78550			2-oxoglutarate (2OG) and Fe(II)-dependent oxygenase superfamily protein;(source:Araport11)
OG0000401	Precip Wet Month	CIPK3	AT2G26980	CBL-INTERACTING PROTEIN KINASE 3 (CIPK3)	CBL-INTERACTING PROTEIN KINASE 3 (CIPK3)	encodes a serine-threonine protein kinase whose expression increases in response to abscisic acid, cold, drought, high salt, and wounding conditions. The gene is expressed in developing seeds and seedlings. Lines carrying a T-DNA insertions have reduced germination efficiency and expression of cold, high-salt, and abscisic acid marker genes are altered, but not drought-response markers.
		CIPK8	AT4G24400	CBL-INTERACTING PROTEIN KINASE 8 (CIPK8)	CBL-INTERACTING PROTEIN KINASE 8 (CIPK8);SNF1-RELATED PROTEIN KINASE 3.13 (SnRK3.13);PROTEIN KINASE 11 (PKS11); (ATCIPK8)	Encodes a CBL (calcineurin B-like calcium sensor proteins) -interacting serine/threonine protein kinase. Regulates the low-affinity phase of the primary nitrate response. The mRNA is cell-to-cell mobile.
		CIPK26	AT5G21326	CALCINEURIN B-LIKE PROTEIN (CBL)-INTERACTING PROTEIN KINASE 26 (CIPK26)	CALCINEURIN B-LIKE PROTEIN (CBL)-INTERACTING PROTEIN KINASE 26 (CIPK26)	Ca2+regulated serine-threonine protein kinase family protein;(source:Araport11)
		SOS2	AT5G35410	SALT OVERLY SENSITIVE 2 (SOS2)	SALT OVERLY SENSITIVE 2 (SOS2);SALT OVERLY SENSITIVE 2 (ATSOS2);CBL-INTERACTING PROTEIN KINASE 24 (CIPK24);SNF1-RELATED PROTEIN KINASE 3.11 (SnRK3.11)	encodes a member of the CBL-interacting protein kinase family, is a regulatory component controlling plant potassium nutrition
		CIPK9	AT1G01140	CBL-INTERACTING PROTEIN KINASE 9 (CIPK9)	CBL-INTERACTING PROTEIN KINASE 9 (CIPK9);PROTEIN KINASE 6 (PKS6)	Encodes a CBL-interacting protein kinase with similarity to SOS2
		CIPK23	AT1G30270	CBL-INTERACTING PROTEIN KINASE 23 (CIPK23)	CBL-INTERACTING PROTEIN KINASE 23 (CIPK23);SNF1-RELATED PROTEIN KINASE 3.23 (SnRK3.23); (ATCIPK23);LOW-K+-SENSITIVE 1 (LKS1);SOS2-LIKE PROTEIN KINASE 17 (PKS17)	Arabidopsis thaliana CBL-interacting protein kinase 23. CIPK23 serves as a positive regulator of the potassium transporter AKT1 by directly phosphorylating AKT1. CIPK23 is activated by the binding of two calcineurin B-like proteins, CBL1 and CBL9. The mRNA is cell-to-cell mobile.
OG0003782	Precip Warm Quarter	ANL2	AT4G00730	ANTHOCYANINLESS 2 (ANL2)	ANTHOCYANINLESS 2 (ANL2);ARABIDOPSIS THALIANA HOMEODOMAIN PROTEIN (AHDP)	Encodes a homeodomain protein of the HD-GLABRA2 group. Involved in the accumulation of anthocyanin and in root development. Loss of function mutants have increased cell wall polysaccharide content.
		HDG1	AT3G61150	HOMEODOMAIN GLABROUS 1 (HDG1)	HOMEODOMAIN GLABROUS 1 (HDG1);HOMEODOMAIN-GLABRA2 1 (HD-GL2-1)	Encodes a homeobox-leucine zipper family protein belonging to the HD-ZIP IV family.
OG0004583	Mean Temp	AT5G13250	AT5G13250			RING finger protein;(source:Araport11)
		AT1G28080	AT1G28080			RING finger protein;(source:Araport11)
OG0007641	Precip Dry Month	IAA33	AT5G57420	INDOLE-3-ACETIC ACID INDUCIBLE 33 (IAA33)	INDOLE-3-ACETIC ACID INDUCIBLE 33 (IAA33)	Belongs to auxin inducible gene family.
OG0012544	Precip Cold Quarter	AT1G13630	AT1G13630			Tetratricopeptide repeat (TPR)-like superfamily protein;(source:Araport11)
OG0002367	Precip Seasonality	AT5G14285	AT5G14285			DNA-binding storekeeper;(source:Araport11)
		AT3G25950	AT3G25950			TRAM, LAG1 and CLN8 (TLC) lipid-sensing domain containing protein;(source:Araport11)
		AT3G27270	AT3G27270			TRAM, LAG1 and CLN8 (TLC) lipid-sensing domain containing protein;(source:Araport11)

## Sheet: Table S7 - GO enrichment
Table S7: GO enrichment across groups of repeatedly adaptive orthogroups (RAOs). Enriched GO terms (FDR < 0.1) are ordered according to significance. The number of orthogroups including genes with associated GO terms (nhits) is shown alongside the total across all tested orthogroups (total). Significance of observed (obs) vs expected (exp) was determined through Fisher's Exact Test.
RAO group set	go_id	nhits	total	obs	exp	pval	fdr	go_name
All	GO:0035619	3	8	0.028	0.001	0.000294349	0.0462129	root hair tip
Temperature	GO:0005654	6	108	0.083	0.013	0.000370529	0.016118	nucleoplasm
Temperature	GO:2000028	4	37	0.056	0.004	0.000366088	0.016118	regulation of photoperiodism, flowering
Temperature	GO:0005783	13	648	0.181	0.083	0.00306997	0.0890292	endoplasmic reticulum
Temperature	GO:0000987	2	13	0.028	0.002	0.00680385	0.0986559	cis-regulatory region sequence-specific DNA binding
Temperature	GO:0006364	5	137	0.069	0.016	0.0066799	0.0986559	rRNA processing
Temperature	GO:0016132	2	13	0.028	0.002	0.00680385	0.0986559	brassinosteroid biosynthetic process
Precipitation	GO:0005515	24	2887	0.585	0.514	0.00145305	0.0218314	protein binding
Precipitation	GO:0006511	4	95	0.098	0.011	0.0012369	0.0218314	ubiquitin-dependent protein catabolic process
Precipitation	GO:0009734	4	96	0.098	0.011	0.001284	0.0218314	auxin-activated signaling pathway
Precipitation	GO:0035619	2	8	0.049	0.001	0.000986972	0.0218314	root hair tip
Precipitation	GO:0048364	4	109	0.098	0.013	0.00201581	0.0218314	root development
Precipitation	GO:0048768	2	13	0.049	0.002	0.0022682	0.0218314	root hair cell tip growth
Precipitation	GO:0090404	2	12	0.049	0.001	0.00197175	0.0218314	pollen tube tip
Precipitation	GO:1990641	2	5	0.049	0.001	0.000464811	0.0218314	response to iron ion starvation
Precipitation	GO:0009733	4	123	0.098	0.015	0.00308298	0.0263766	response to auxin
Precipitation	GO:0000151	2	18	0.049	0.002	0.00404254	0.0276965	ubiquitin ligase complex
Precipitation	GO:0005938	2	17	0.049	0.002	0.00364934	0.0276965	cell cortex
Precipitation	GO:0007623	3	66	0.073	0.008	0.00431634	0.0276965	circadian rhythm
Precipitation	GO:0019901	2	22	0.049	0.003	0.00580155	0.0319085	protein kinase binding
Precipitation	GO:0071805	2	22	0.049	0.003	0.00580155	0.0319085	potassium ion transmembrane transport
Precipitation	GO:0010252	2	23	0.049	0.003	0.00628697	0.0322731	auxin homeostasis
Precipitation	GO:0031625	2	24	0.049	0.003	0.00679029	0.0326783	ubiquitin protein ligase binding
Precipitation	GO:0048511	2	26	0.049	0.003	0.00784997	0.0355557	rhythmic process
Precipitation	GO:0006813	2	27	0.049	0.003	0.00840598	0.0359589	potassium ion transport
Precipitation	GO:0051603	2	28	0.049	0.003	0.00897921	0.0363894	proteolysis involved in cellular protein catabolic process
Precipitation	GO:0043622	2	29	0.049	0.003	0.00956949	0.0368425	cortical microtubule organization
Precipitation	GO:0006812	2	32	0.049	0.004	0.011441	0.0419502	cation transport
Precipitation	GO:0042542	2	37	0.049	0.004	0.0148856	0.0520994	response to hydrogen peroxide
Precipitation	GO:0010119	2	38	0.049	0.004	0.0156218	0.0522992	regulation of stomatal movement
Precipitation	GO:0009738	3	121	0.073	0.014	0.0213097	0.0683687	abscisic acid-activated signaling pathway
Precipitation	GO:0009909	2	53	0.049	0.006	0.0284298	0.0875637	regulation of flower development
Precipitation	GO:0005819	2	56	0.049	0.007	0.0313627	0.0928817	spindle

## Sheet: Table S8 - Athal Pleiotropy Est
Table S8: Orthogroup level estimates of pleiotropy based on A. thaliana tissue expression and co-expression networks. For breadth of tissue expression, the minimum tau value for genes within the orthogroup is shown along with the tested Z-score. Lower tau values indicate less specific expression, thus are more pleiotropic. For co-expression network centrality measures, the maximum value is shown …
Orthogroup	At Genes	Tau Min	Tau Z	At Node Betweenness Max	At Node Strength Max	At Node Degree Max	At Node Closeness Max	At Node Betweenness Z	At Node Strength Z	At Node Degree Z	At Node Closeness Z
OG0000104	GSTU18/ERD9/GSTU13/GSTU14/GSTU15/GSTU16/GSTU11	0.63037	-1.6083	36946.3	817.276	271	9.46e-06	-0.704961	-2.68385	-2.5862	-2.13216
OG0000115	SIP4/SIP3/CIPK15/SR1/CIPK2/CIPK5/CIPK25/CIPK20/SIP1	0.687687	-2.20305	54143.8	2689.6	884	1.03e-05	0.510912	-0.903375	-0.660054	1.92994
OG0000144	PAD4	NA	NA	15028.2	957.641	290	8.84e-06	-0.699514	-0.560401	-0.623812	-0.961129
OG0000155	UBQ14/UBQ11/UBQ10/UBQ3/UBQ4/UBQ9/UBQ8/UBQ12/UBQ13	0.569163	-1.4371	16183	1202.95	422	9.72e-06	-2.41986	-1.88315	-1.70181	-1.47767
OG0000159	AT5G01880/AT5G05280/AT3G10910/AT3G18773/AT1G49200/AT1G49210/AT1G49220/AT1G49230	0.700038	-2.14943	27040.7	911.717	285	9.45e-06	-1.24074	-1.98791	-1.98137	-1.70181
OG0000162	AT1G56120/AT1G56130/AT1G56140/AT1G56145	0.667015	-1.31737	30423.4	1192.28	378	9.59e-06	-0.910715	-1.64157	-1.61412	-1.48771
OG0000169	PHT1;5/PHT1;4/AT4G08878/PHT1;6/PHT1;1/PHT1;3/PHT1;2/PHT1;7	0.888274	-3.10753	22448	473.481	148	8.69e-06	-0.890645	-1.87427	-1.86381	-1.69028
OG0000171	AT2G43580/AT2G43590/EP3	0.827627	-1.73882	10248.5	421.462	141	8.33e-06	-1.81276	-2.02429	-1.93584	-1.91451
OG0000179	ADR1-L1/ADR1-L2/ADR1-L3/ADR1	0.585432	-0.833311	37353	1722.91	483	9.48e-06	0.00121622	-0.887034	-1.02434	-1.39577
OG0000183	AT2G16580/AT2G18010/AT2G21220/AT4G34760/SAUR9/AT4G38860/AT5G66260/AT1G19830/AT1G75580	0.838112	-2.89653	10069.8	762.51	218	8.92e-06	-3.03242	-2.50834	-2.62231	-2.5862
OG0000185	AT5G36930/AT1G27170/AT1G27180	0.642204	-0.937418	32035.9	855.843	302	9.55e-06	-0.455212	-1.71225	-1.57509	-1.31286
OG0000187	PIP2;8/PIP2B/RD28/PIP2E/PIP3/PIP2;4/PIP2A/PIP2;5	0.679441	-2.0154	39955.8	1237.45	390	9.72e-06	-0.705351	-2.43727	-2.41986	-1.96017
OG0000188	UMAMIT13/UMAMIT12/UMAMIT14/UMAMIT11/UMAMIT17/UMAMIT9/UMAMIT19/SIAR1	0.706306	-2.18021	27461.7	1017.2	311	9.08e-06	-1.65937	-2.31044	-2.34705	-2.70683
OG0000190	AT5G21960/AT1G19210/ORA47	0.85265	-1.83503	5242	921.264	223	8.24e-06	-2.83313	-1.62427	-1.91261	-2.46169
OG0000192	OPT7/OPT5/OPT6/OPT9/OPT8/OPT1/OPT4/OPT2	0.58897	-1.46852	45534.9	661.441	231	9.4e-06	0.253222	-2.70683	-2.53012	-2.03865
OG0000195	SKdZeta/SK32/BIN2/SK13/"SK 11"/ATSK12/AT3G61160/GSK1/SK41/SK42	0.376954	0.63539	87658.5	2407.86	799	1.02e-05	1.79421	-1.38617	-1.17092	0.734507
OG0000198	AT2G44830/D6PKL1/AT5G40030/D6PKL2/D6PK/AGC1.5/ATPK7/RSH3/AGC1.7	0.562029	-1.38666	232348	2333.04	758	1.01e-05	3.29897	-1.11654	-0.998975	-0.361976
OG0000200	EXO/EXL4/EXL2/PHI-1	0.644082	-1.20298	19012.5	1037.23	277	9.15e-06	-1.99011	-1.79421	-2.01263	-2.0818
OG0000202	AT4G25300/AT4G25310/AT1G17010/SRG1/AT1G78550	0.42692	0.455835	78586	2196.5	714	1.01e-05	1.99011	-0.758614	-0.701068	-0.0367989
OG0000203	AT3G02645	0.78991	-0.631417	NA	NA	NA	NA	NA	NA	NA	NA
OG0000207	AT2G07440/RR16/RR3/ARR6/RR5/RR17/ARR9/ARR4/ARR7/ARR3/ARR15	0.645545	-2.04559	46227.2	843.692	281	9.83e-06	-0.202353	-3.2358	-3.00354	-1.8175
OG0000212	CYP704A1/CYP704A2	0.732943	-1.00859	22989.2	833.187	286	9.45e-06	-0.144317	-0.686756	-0.63791	-0.399573
OG0000216	AT4G24130/AT5G46230/AT5G49600/AT1G09310/AT1G30020/SVB	0.773773	-2.00869	47061.8	1138.77	389	9.64e-06	0.741294	-1.36889	-1.29087	-1.16491
OG0000218	AT2G17880/J11/AT3G13310	0.777498	-1.54287	18879.2	1137	339	9.26e-06	-1.64509	-1.37044	-1.43722	-1.64157
OG0000219	CSLG3/CSLG2/CSLG1/CSLE1	0.631546	-1.13453	39892	979.804	307	9.48e-06	-0.0358862	-1.85865	-1.86554	-1.65577
OG0000222	AT2G03200/AT2G35615/CDR1/AT1G31450/AT1G64830	0.824115	-2.26772	16504.3	974.839	239	8.26e-06	-0.598888	-0.544462	-0.780281	-1.30713
OG0000223	AATP1/AT3G28510/AT3G28520/AT3G28540/AT3G28560/AT3G28580	NA	NA	19246	590.92	179	8.48e-06	-1.96644	-2.53766	-2.56118	-2.71889
OG0000231	ARCK1/AT1G70740	NA	NA	31815.7	1731.54	506	9.43e-06	-0.0907327	-0.545874	-0.65176	-1.08478
OG0000235	LHT1/AT3G01760/LHT2/AT1G25530/AT1G48640/AT1G61270/AT1G67640/AT1G71680	0.868609	-2.91672	45976.8	768.672	262	8.91e-06	0.666875	-1.82388	-1.707	-1.98137
OG0000236	AT2G47560/AT4G15975/ATL2/ATL5/AT1G53820/ATL3	0.646061	-1.55761	28991.2	1394.99	332	8.85e-06	-1.04932	-1.42369	-1.75743	-2.32381
OG0000239	4CL8/AT5G63380/AT1G20480/AT1G20490/AT1G20500/OPCL1	0.487064	-0.362609	44725.3	1246.27	391	9.67e-06	0.178512	-1.82871	-1.81908	-1.56157
OG0000245	GT72B1/AT1G01390/UGT72B3	0.848866	-1.82556	31508	811.583	286	9.53e-06	-0.505376	-1.77625	-1.62655	-1.3296
OG0000246	sks16/sks4/sks10/sks15/sks9/sks17/sks8/sks7/SKS6/sks18/sks5	0.650073	-2.18986	39956	1577.16	475	9.76e-06	-0.565745	-1.87958	-1.9319	-1.73371
OG0000247	AT5G03795/AT5G11130/AT5G20260/AT5G25310/XGD1/AT3G07620/AT3G42180	NA	NA	51722	661.556	231	9.31e-06	1.26812	-1.53437	-1.42035	-1.24008
OG0000248	AT4G34540/AT4G39230/AT1G75280/AT1G75290/AT1G75300	0.450526	0.208238	57275.6	870.485	314	9.67e-06	1.13256	-2.05095	-1.83359	-1.36194
OG0000251	AT5G11730/AT5G16170/AT5G25970/AT3G21310/AT1G10280/AT1G10880/AT1G51770/AT1G68380/AT1G68390	0.418045	0.112698	31611.4	2459.71	807	1e-05	-0.497446	-0.308579	-0.138789	0.0407546
OG0000252	AT2G20550/AT2G20560/AT4G28480/AT5G01390/AT5G25530/AT3G08910/AT3G47940/AT1G10350/AT1G59725	0.403109	0.315337	40651.7	2637.82	814	1.01e-05	-0.484071	-0.839803	-0.822196	-0.2819
OG0000253	AT2G15880/LRX3/AT4G18670/AT4G33970/AT5G25550/AT3G19020/AT3G22800/AT3G24480/LRX1/AT1G49490/LRX2	0.671616	-2.32551	110637	1061.01	306	9.47e-06	2.34705	-2.97696	-3.03242	-2.80099
OG0000258	AT2G30020/PP2C5/AT1G07160/AT1G67820	0.785753	-1.84143	17709.3	1125.28	260	8.96e-06	-2.0713	-1.70831	-2.10076	-2.24915
OG0000260	RHA1B/RHA1A/AT4G38140/AT5G20885/AT5G41400/AT3G43430/BRH1/AT1G63840	0.663787	-1.9193	71223.3	1013.8	324	9.8e-06	1.54632	-2.32381	-2.29748	-1.47046
OG0000261	NF-YC8/NF-YC12/NF-YC7/NF-YC6/NF-YC5/NF-YC4/NF-YC1/NF-YC9/NF-YC3/NF-YC2	NA	-0.122221	53984.1	2294.89	762	1.02e-05	0.822196	-0.860313	-0.721824	1.33255
OG0000266	AT2G42960/AT4G01330/AT4G02630/AT4G34500/AT5G18500/GPK1/AT3G59110/AT1G01540/AT1G09440/AT1G56720	0.462643	-0.558037	50644.8	2074.25	643	1.01e-05	0.0901221	-1.75458	-1.76604	-0.729341
OG0000267	RAX2/MYB87/MYB36/MYB68/MYB84	0.821759	-2.25627	40639.6	634.7	197	8.5e-06	0.0340607	-2.41986	-2.40316	-2.6622
OG0000268	CAD2/CAD3/CAD6/ELI3-1/ELI3-2/CAD9	0.828361	-2.46562	20774	1013.46	244	8.78e-06	-1.82227	-1.81119	-2.1533	-2.40865
OG0000269	CYP78A7/CYP78A5/CYP78A10	0.901164	-2.05771	30543.2	610.853	175	8.36e-06	-0.193051	-1.62313	-1.67524	-1.90137
OG0000270	CRK42/RKF2/CRK2/CRK3	0.565195	-0.685757	69479.1	1537.05	466	9.78e-06	1.81908	-1.03	-1.07119	-0.887935
OG0000271	DRP4C/DRP4A	0.82132	-1.36834	NA	NA	NA	NA	NA	NA	NA	NA
OG0000272	CPK6/CPK20/CPK4/CPK5/CPK26/CPK1/CDPK9/CPK2/CDPK2	0.505936	-0.927375	78061.8	2317.29	743	1e-05	1.63113	-1.25065	-1.17941	-0.969365
OG0000274	TOPP1/TOPP4/TOPP7/TOPP8/TOPP6/TOPP2/TOPP9/TOPP5/TOPP3	0.345217	1.20177	63165.7	3362.87	1068	1.03e-05	0.976687	-0.347082	0.268952	1.56778
OG0000275	LBD14/LBD16/LBD19/LBD18/LBD31/JLO/LBD33/LBD20/LBD29	0.768642	-2.57101	25651.7	775.42	182	8.21e-06	-0.613503	-1.36734	-1.64509	-2.02194
OG0000277	CAM5/TCH3/CAM2/CAM8/CAM6/CAM1/CML11/CAM7/CAM3/CAM4	0.335442	1.30967	57693.2	2990.95	912	1.02e-05	0.641268	-0.732916	-0.633073	1.13198
OG0000280	GolS1/GolS6/GolS5/GolS10/GolS3/GolS2/GolS7/GolS4	0.820225	-2.68236	38467.2	608.554	203	9.06e-06	-0.154156	-2.50133	-2.37672	-2.16266
OG0000281	AT1G11050	0.969697	-1.472	NA	NA	NA	NA	NA	NA	NA	NA
OG0000285	CER4/FAR7/FAR1/FAR4/FAR5/FAR8	0.745054	-2.06763	26297.5	830.864	192	8.42e-06	-1.30999	-2.13216	-2.43138	-2.78594
OG0000287	AAP2/AAP6/AAP4/AAP8/AAP5/AAP1/AAP3	0.727095	-2.15543	32051.5	830.203	248	9.19e-06	-1.19479	-2.64173	-2.68385	-2.52273
OG0000288	BAM3/BAM1/BAM2/CLV1	0.551392	-0.567734	33215.3	1699.34	534	9.94e-06	-0.636792	-1.15715	-1.16013	-0.679077
OG0000297	AT2G43200/AT2G45750/AT4G00750/AT4G10440/AT4G18030/AT1G26850/AT1G33170	0.432183	0.140705	48840	3158.88	942	1.02e-05	0.363924	-0.243501	-0.162161	0.716311
OG0000298	AGL36/AT5G26630/AGL34/AT5G27810/AGL90/AGL80/AT3G05860/AGL86/AGL92/AT1G33070/AGL38/PHE1	0.46628	-0.774114	NA	NA	NA	NA	NA	NA	NA	NA
OG0000299	AT4G01580/AT3G18960/VRN1/AT1G49475/RTV1	0.510006	-0.422311	32019.7	1360.77	472	1.01e-05	-0.997474	-1.72422	-1.55339	0.139403
OG0000301	OSM34	0.943968	-1.26237	5475.83	516.857	143	7.65e-06	-1.47136	-1.06849	-1.17698	-1.7031
OG0000304	AT2G23690/AT4G37240/AT5G66580/AT3G50800	0.769859	-1.7691	9296.5	836.047	247	8.9e-06	-2.70683	-2.11763	-2.1381	-2.27669
OG0000307	MAN6/MAN7/AT3G10890/AT3G10900/AT3G30540/MAN1	0.707447	-1.86615	24816.7	853.566	225	9.14e-06	-1.11938	-1.71489	-1.89218	-1.76028
OG0000312	UCC1/UCC2/AT5G07475/AT3G60270/UCC3/AT1G22480/AT1G72230	0.906951	-2.98564	45930	1148.94	358	8.9e-06	0.442433	-1.68522	-1.66421	-2.28077
OG0000313	AT2G18420/GASA3/GASA2/AT5G14920/AT1G22690/GASA1	0.70333	-1.84628	11590.2	648.608	190	8.99e-06	-2.8685	-2.71889	-2.7715	-2.50133
OG0000314	AT5G35525/AT3G18470/PCR2/PCR1/AT1G58320/PCR11	0.874853	-2.61353	17495.3	518.943	171	8.15e-06	-1.74894	-2.26468	-2.19193	-2.56118
OG0000315	TPR3/WSIP2/TPR2/TPL/TPR1	0.447887	0.227609	29538.8	3064.36	932	1.02e-05	-1.24205	-0.178821	-0.0556708	0.520288
OG0000316	MPK17/MPK20/MPK16/MPK19/MPK9/ATMPK8/MPK18/MPK15	0.362471	0.990569	72686.1	2268.73	714	1.02e-05	1.46067	-1.29931	-1.28877	1.22642
OG0000317	AT2G38640/AT3G15810/AT1G80120	0.663934	-1.04924	36227.5	755.056	268	9.65e-06	-0.0879852	-1.84182	-1.68146	-1.15715
OG0000321	AT2G35050/AT5G57610/AT3G24715/AT3G46920/AT1G04700/AT1G16270/AT1G79570	0.31158	1.97227	54190.5	3118.21	960	1.02e-05	0.610203	-0.396282	-0.200181	0.964029
OG0000322	AT4G35670/AT5G17200/AT5G27530/AT5G39910/AT5G44830/AT5G44840/AT1G80140	0.912727	-3.04096	NA	NA	NA	NA	NA	NA	NA	NA
OG0000323	ATAF2/NAC102/ATAF1/NAC032	0.711348	-1.51621	30863.2	1198.23	349	9.17e-06	-0.870927	-1.63459	-1.69409	-2.06102
OG0000324	YUC7/YUC2/YUC8/YUC1/YUC4/YUC6/YUC5/YUC9/YUC3	0.763095	-2.54756	16677	539.953	179	8.83e-06	-2.61296	-3.29897	-3.06408	-2.90787
OG0000325	AT2G30730/AT2G30740/AT2G41970/AT2G43230/PTI1-4/AT3G17410/AT3G59350/AT3G62220/AT1G06700/AT1G48210/AT1G48220	0.464988	-0.67347	88296	2563.81	820	1.01e-05	1.87076	-1.1291	-0.994478	-0.335801
OG0000326	DTA2/AT5G23850/AT3G48980/AT3G61270/AT3G61280/AT3G61290/AT1G63420	0.56739	-1.2042	50946.3	615.262	223	9.55e-06	0.513685	-3.03242	-2.8167	-1.99899
OG0000327	AT2G46600/AT4G27280/PBP1	0.723739	-1.32729	5996.33	1296.36	272	8.62e-06	-2.68385	-1.22256	-1.67032	-2.19193
OG0000328	AT5G04885/AT5G20940/AT5G20950/AT3G47000/AT3G47010/AT3G47040/AT3G47050	0.417182	0.323112	39554.2	1064.13	376	9.89e-06	-0.269582	-2.06102	-1.87604	-1.11258
OG0000329	AT4G19720/AT4G19730/AT4G19740/AT4G19750/AT4G19760/AT4G19770/AT4G19800/ChiC/AT4G19820	0.840671	-2.93818	35629.3	454.325	144	8.23e-06	0.212916	-1.92604	-1.90884	-2.00804
OG0000330	CRU3/CRA1/CRU2/AT1G03890	0.999404	-3.38667	5953	738.955	131	7.48e-06	-3.13849	-2.24536	-2.8685	-3.4888
OG0000331	GH3.1/GH3.3/GH3.9/WES1/BRU6/DFL1/GH3.17/GH3.4	0.74527	-2.38208	32367.1	600.407	190	8.84e-06	-1.33477	-3.4888	-3.29897	-3.06408
OG0000332	GPX1/GPX2/GPX3/GPX4/GPX6/GPX7/GPX5/GPX8	0.481273	-0.585183	65004.5	3073.67	960	1.02e-05	1.21808	-0.445789	-0.200181	1.18676
OG0000333	AT5G52390/AT3G54040	0.871511	-1.53322	61290.4	804.019	261	8.33e-06	1.7044	-1.33551	-1.30641	-1.92024
OG0000335	AL6/AL1/AL5/AL4/AL2/AL3/AL7	0.408425	0.422634	41175.5	3346.99	1061	1.02e-05	-0.436071	-0.157234	0.418084	0.592715
OG0000336	AT4G25400/AT4G25410/AT5G51780/AT5G51790	0.837352	-2.07776	5586.83	247.439	85	8.1e-06	-2.27265	-2.45545	-2.36162	-2.09526
OG0000338	HIS1-3/AT2G30620/AT1G06760	0.432378	0.746101	19380.2	990.079	308	9.68e-06	-1.59214	-1.5207	-1.54632	-1.08041
OG0000340	scpl22/scpl23/scpl28/scpl26/BRS1/scpl29/scpl25/SCPL27	0.615356	-1.63922	56254.1	1888.08	617	9.99e-06	0.830752	-1.38458	-1.32667	-0.878952
OG0000341	AT2G35460/YLS9/NHL3/AT5G22870/NHL2	0.507711	-0.395	37470.1	1440.04	366	9.55e-06	0.0124666	-1.10751	-1.34899	-1.30999
OG0000342	PP2-A3/AT4G09930/AT4G09940/AT4G09950/AT1G33830/AT1G33870/AT1G33880/AT1G33890/AT1G33900/AT1G33910/AT1G33930/AT1G33950/AIG1/AT1G33970	NA	-2.41898	25942.6	1072.87	349	9.74e-06	-1.58249	-2.04847	-1.98791	-1.44928
OG0000343	AT5G17350/AT3G03280/AT1G18290	0.751184	-1.44377	1472	933.432	220	7.98e-06	-2.11763	-0.588732	-0.839803	-1.44841
OG0000344	ARFB1A/ARF1A1C/ARFA1B/ARFA1E/ARFD1B/ARFD1A/ARFA1F/ARF1/ARFA1D	0.310066	1.89918	31488.5	4143.5	1196	1.01e-05	-1.25398	1.06688	1.37905	0.318479
OG0000345	AT2G32430/AT4G26940/AT1G05170/AT1G11730/DD46/AT1G32930/AT1G33430/AT1G77810	0.466834	-0.275814	33048.7	2390.15	789	1.01e-05	-1.09082	-0.926479	-0.778633	-0.19894
OG0000346	AT4G39700/HIPP21/HIPP22/HIPP20	0.816777	-1.9661	12184.2	650.598	180	8.62e-06	-2.1533	-2.05345	-2.14716	-2.19531
OG0000347	AT5G24760/ADH1	NA	NA	26239.2	704.238	198	9.23e-06	-0.566459	-1.46957	-1.58143	-1.3057
OG0000348	AT2G38240/AT5G05600/AT3G11180/JRG21	0.800873	-1.89918	10653.7	827.62	226	8.62e-06	-2.60383	-2.1381	-2.23415	-2.57768
OG0000350	AT3G54450/AT1G22540/AT1G22550/AT1G22570/AT1G72120/AT1G72125/AT1G72130/AT1G72140	0.645426	-1.82089	41836.8	980.378	351	9.85e-06	-0.380871	-2.5862	-2.39238	-1.5207
OG0000351	RIPK/AT2G07180/ARSK1/AT5G01020/AT5G35580/AT5G56460/AT1G72540	0.476027	-0.39085	57542.4	3306.14	1026	1.03e-05	0.801481	-0.211672	0.19863	2.27265
OG0000354	AT2G37585/AT4G03340/AT4G27480/AT5G15050/AT5G39990/UNE7/AT3G15350/AT1G03520/AT1G53100	0.563548	-1.39835	48915.8	2292.85	732	1.02e-05	0.138789	-1.27769	-1.21744	0.645007
OG0000355	NAC047/NAC2/NAM/NAC025/NAP	0.894352	-2.53268	25493.7	687.289	223	9.21e-06	-1.62998	-2.65182	-2.61296	-2.25685
OG0000356	AT5G07800/AT5G61290/AT1G12130/"FMO GS-OX5"/AT1G12160/FMO/"FMO GS-OX2"/"FMO GS-OX3"/"FMO GS-OX4"/NOGC1/AT1G62600/AT1G62620/AT1G63340/AT1G63370/AT1G63390/"FMO GS-OX1"	0.312114	1.55167	72387.4	1074.3	377	9.89e-06	1.34447	-2.95233	-2.80099	-1.72692
OG0000357	RBL1/RBL7/RBL3/RBL4/RBL6/RBL5/RBL2/KOM	0.529019	-1.02495	47554.5	1832.37	608	1e-05	0.400561	-1.25398	-1.17032	-0.402868
OG0000358	AT2G23200/THE1/AT5G59700/AT5G61350/HERK1	NA	NA	37925.6	2451.19	808	1.02e-05	-0.411457	-0.721429	-0.562536	0.826039
OG0000360	ACA2/ACA4/ACA6/ACA1/ACA7	0.818672	-2.24145	24720	502.058	172	8.68e-06	-0.692541	-1.80341	-1.68774	-1.69537
OG0000363	AT5G37870/AT5G37890/AT5G37900/AT5G37910/AT5G37930/AT5G62800/AT1G66610/AT1G66620/AT1G66630/AT1G66650/AT1G66660	0.34513	1.0933	23269.2	2547.33	826	1e-05	-1.84849	-0.640521	-0.499168	-0.556847
OG0000364	AT2G19440/AT4G31140/AT5G18220/AT5G20870/AT5G58090/AT5G64790/AT3G04010/AT3G24330/AT1G64760	0.474384	-0.617767	48415.5	1117.05	389	1e-05	0.451842	-1.99676	-1.82871	-0.564318
OG0000369	AT3G13900/AT3G25610/AT3G27870/ACA.l/AT1G17500/AT1G26130/AT1G54280/AT1G68710/AT1G72700	0.599868	-1.64263	90575.5	1975.93	644	9.98e-06	1.93584	-1.74475	-1.64391	-1.2986
OG0000370	AT2G16380/AT2G18180/AT2G21520/SFH3/COW1/SFH12/AT4G39170/SEC14/AT1G19650/AT1G75370	0.44376	-0.318445	51002.3	1961	665	1.01e-05	0.109985	-1.88855	-1.68522	-0.492635
OG0000371	RGLG2/RGLG3/RGLG1/AT1G67800/RGLG4	0.588641	-1.05283	66698.8	1758.72	591	1.01e-05	1.45979	-1.31865	-1.22192	-0.177276
OG0000372	AT5G10970/ZFP3/ZFP2/ZFP7/ZFP4/ZFP1	0.795889	-2.1262	39922.3	900.812	306	9.34e-06	0.217272	-1.65577	-1.55136	-1.55441
OG0000373	AT2G25890/OLEO1/GRP19/OLEO2/OLEO3/AT3G01570/AT3G18570/OLEO4/AT1G48990	0.987614	-3.67719	60868	876.177	225	8.23e-06	0.930222	-2.92938	-3.2358	-3.66995
OG0000374	AT2G18140/AT2G18150/AT2G35380/AT4G36430/AT5G66390/AT3G50990/AT1G44970	0.956447	-3.24389	37334.8	705.332	179	8.1e-06	-0.669536	-2.88763	-3.06408	-3.2358
OG0000376	AT2G32150/AT5G02230/AT5G59480/AT5G59490/AT3G62040	0.565582	-0.888105	21898.3	841.236	278	9.65e-06	-1.99231	-2.3423	-2.26075	-1.59865
OG0000377	AT2G32190/AT2G32200/AT2G32210/WIH2/AT5G04080/WIH1/PCC1/AT3G22235/AT3G22240/WIH3/AT3G57160/AT1G05340/AT1G56060	0.441434	-0.531978	53434.5	1724.13	556	1e-05	0.141246	-2.3871	-2.31485	-1.31431
OG0000378	TPS11/TPS5/TPS7/TPS9/TPS10/ATTPS6/TPS8	0.557929	-1.13116	45940	2128.82	691	1.02e-05	-0.0045608	-1.30927	-1.24469	0.294895
OG0000379	AT2G27580/AT2G36320/SAP7/AT4G14225/AT4G22820/SAP10/AT3G52800/AT1G12440	0.506275	-0.822071	46867.2	1831.46	605	9.97e-06	0.214782	-1.44065	-1.34974	-0.981598
OG0000380	AT4G35150/AT4G35160	0.924978	-1.76769	8982.67	199.17	68	7.78e-06	-1.13372	-1.707	-1.65458	-1.58891
OG0000383	KT1/KT2/TRH1/AT5G14880/KUP3/KUP6	0.379437	0.925559	57917.8	3444.8	1066	1.02e-05	0.928817	0.109679	0.554718	1.31431
OG0000384	OASB/OASA1/CYSD2/DES1/CS26/CYSD1/OASC	0.586686	-1.34024	64674.1	3510.51	898	9.98e-06	1.19852	0.0654184	-0.490576	-1.07877
OG0000385	cwINV4/cwINV6/CWINV5/ATBFRUCT1/CWINV2/FRUCT5	0.668703	-1.68265	29225.5	1531.44	235	9.16e-06	-1.27084	-1.54131	-2.50834	-2.29748
OG0000388	AT2G29870/NIP2;1/NIP1;2/NLM1/NIP4;1/NIP4;2	0.666378	-1.6706	30989.8	466.978	159	9.15e-06	-0.155079	-1.89218	-1.7792	-1.3604
OG0000390	ABCB4/ABCB3/ABCB5/ABCB9/ABCB7/ABCB21/ABCB11/ABCB12	0.725386	-2.29566	42169.5	973.279	300	9.33e-06	0.15631	-1.87076	-1.89952	-1.86209
OG0000391	ABCC3/ABCC6/ABCC7/ABCC9/ABCC15/ABCC5/NAP5	0.481872	-0.453213	46285.2	1950.88	647	1.01e-05	0.162469	-1.3296	-1.22966	0.153848
OG0000392	ASL5/AT5G15060/LBD23/LBD24/ASL9/LBD4	0.811469	-2.3975	42323.7	901.27	276	8.99e-06	0.692927	-1.20856	-1.25198	-1.49048
OG0000393	SEH/AT2G26750/AT4G02340/AT4G15955/AT4G15960/AT3G05600/AT3G51000	NA	NA	36234.7	1398.56	480	9.95e-06	-0.780281	-1.89036	-1.71489	-1.03156
OG0000394	RR14/RR12/RR10/RR18/RR1	0.557584	-0.830387	44872.9	2013.03	682	1e-05	0.368151	-0.901091	-0.795209	-0.20701
OG0000395	AT5G43410/ESE1/TDR1/ERF14	0.79135	-1.85778	NA	NA	NA	NA	NA	NA	NA	NA
OG0000396	AT2G16230/AT4G34480/AT5G24318/AT5G42720/AT3G46570/AT3G55430	0.476589	-0.253469	54276.1	1337.58	436	9.76e-06	0.984556	-1.47767	-1.43893	-1.2342
OG0000398	BGAL12/BGAL3/BGAL4/BGAL10/BGAL1/BGAL2/BGAL5	NA	NA	37257	1464.02	438	9.71e-06	-0.844571	-2.03142	-2.0818	-1.83196
OG0000401	CIPK3/CIPK8/CIPK26/SOS2/CIPK9/CIPK23	0.58262	-1.17247	50597.7	2172.95	727	1.01e-05	0.488177	-1.12451	-0.969852	-0.0118584
OG0000403	GATL6/GATL4/GATL10/GATL7/GATL5/GATL3/LGT9/LGT8	0.606628	-1.58193	37227.9	1717.98	490	9.87e-06	-0.983569	-1.89767	-2.06102	-1.55849
OG0000404	RL4/MEE3/RL3/RL1/RL5/RL6	0.773225	-2.20641	11221.7	507.66	157	8.27e-06	-2.20905	-2.28905	-2.30176	-2.44324
OG0000406	AT5G49750/AT5G49760/AT5G49770/AT5G49780/AT1G79620	NA	NA	57566.6	1315.04	443	9.83e-06	1.15597	-1.50636	-1.40795	-1.06152
OG0000410	AT2G02061/AT4G15970/AT4G19970/AT4G19975/AT5G44820/AT1G14590	0.519938	-0.690251	37813.1	1276.03	442	1e-05	0.37891	-0.883435	-0.800643	0.176041
OG0000412	ATC/TSF/TFL1/BFT/FT	0.656757	-1.46332	16621.7	371.158	122	8.04e-06	-1.34672	-2.17221	-2.098	-2.1381
OG0000413	CKX2/CKX1/CKX4/CKX3/CKX6/CKX5	0.826595	-2.45949	30309.2	477.249	170	8.73e-06	-0.612769	-2.37163	-2.20213	-2.11763
OG0000418	AT4G31880/AT1G15940/AT1G80810	0.636593	-0.908011	34569.3	4606.12	1281	1.02e-05	-0.232865	2.09254	2.22684	1.0045
OG0000419	ENODL11/ENODL14/ENODL12/ENODL15/ENODL13/ENODL10/ENODL9	0.735247	-2.18662	18049.3	2362.64	471	9.01e-06	-2.30608	-0.801481	-1.55747	-2.46804
OG0000422	AT4G25780/AT4G25790/AT4G30320/AT4G31470/AT5G57625	0.946202	-2.87746	50505.2	716.144	183	8.81e-06	0.769607	-2.25685	-2.51547	-2.37163
OG0000428	NPC2/NPC3/NPC4/NPC5/NPC6/NPC1	0.647384	-1.56662	32589.5	1907.83	634	9.99e-06	-0.939636	-1.17819	-1.09913	-0.713563
OG0000429	CPK24/CPK14/CPK7/CDPK19/CPK13/CPK32/CDPK1/CPK30	0.475427	-0.513343	42149.8	2915.02	922	1.02e-05	-0.347728	-0.609105	-0.389057	1.01208
OG0000430	TLP2/TLP3/TLP10/TLP5/TLP6/TLP1	0.469125	-0.161333	57633.7	2571.42	829	1.02e-05	0.912097	-0.770016	-0.63642	1.03259
OG0000433	AT2G01540/AT5G37740/C2/AT1G23140/AT1G48590/AT1G66360/AT1G70790/EHB1/AT1G70810/AT1G73580	0.740012	-2.55522	90981	1325.32	462	9.71e-06	2.05848	-2.19193	-1.99676	-1.84182
OG0000434	TT4	0.895418	-1.02895	5516.83	724.884	177	8.66e-06	-1.466	-0.801062	-0.995975	-1.07823
OG0000435	AT2G04410/AT2G17660/AT4G35655/AT5G40645/NOI/AT5G63270/RIN4/AT3G48450	0.473076	-0.477587	40499.5	1986.36	650	9.99e-06	-0.179439	-1.12166	-1.05461	-0.676017
OG0000436	AT2G38995/AT2G43255/AT5G12420/AT5G16350/AT5G22490/AT5G53380/FOP1/AT3G49190/AT3G49200/AT3G49210	0.824165	-3.01215	24998.5	704.44	190	9.25e-06	-1.67401	-2.60383	-2.7715	-2.21608
OG0000439	MOS6/IMPA-2/IMPA-5/IMPA-1/IMPA-6/IMPA-4	0.426257	0.331844	54735	3838.26	1156	1.02e-05	0.867821	0.740894	1.18861	0.869151
OG0000440	AT2G19400/AT2G20470/AT4G14350/AT4G33080/AT5G09890/AT3G23310/AT1G03920/AT1G30640	0.601469	-1.53996	65074.8	2864.02	905	1.03e-05	1.22385	-0.643136	-0.462644	2.19193
OG0000441	AT4G00350/DTX35/AT5G38030/AT3G26590/RSH2/AT1G23300/AT1G47530	0.402138	0.517056	27700.8	827.046	277	9.62e-06	-1.61974	-2.6622	-2.54534	-1.84681
OG0000442	GLYI8/GLYI4/GLYI7	0.881585	-1.95002	20502.8	596.687	171	8.42e-06	-1.50542	-2.16582	-2.19193	-2.31485
OG0000443	AT2G07020/AT2G24370/AT4G31230/AT5G12000/AT5G26150/AT5G35380/AT3G20200/AT1G16760/AT1G78940	0.857576	-3.07255	65752.2	1403.25	231	9.06e-06	1.52945	-1.41702	-2.21255	-2.169
OG0000444	CSLA07/ATCSLA15/CSLA01/ATCSLA09/CSLA11/CSLA02/CSLA14/CSLA03/CSLA10	0.645971	-1.92871	39003.5	1342.17	416	9.88e-06	-0.937275	-2.48103	-2.46169	-1.67032
OG0000447	CHX17/CHX18/CHX19/CHX20	0.778002	-1.80559	48363	746.758	244	9.09e-06	0.811161	-1.86037	-1.80186	-1.82227
OG0000449	AT2G37540/AT4G11410/AT4G23420/Tic32-IVa/AT5G02540	0.593185	-1.08528	48243.8	648.504	207	9.35e-06	0.440757	-2.73135	-2.6622	-2.09254
OG0000450	AT2G40460/AT5G46040/PTR3	0.897997	-2.0361	26220.5	501.053	183	8.97e-06	-0.568959	-1.80806	-1.63923	-1.50731
OG0000452	CALS5/GSL03/GSL12/GSL09/GSL04/CALS1	0.566602	-1.05696	50815.5	3090.64	847	1.02e-05	0.637537	-0.150465	-0.411788	0.996974
OG0000453	AT4G15755/AT3G16510/SRC2	0.72801	-1.35268	23671.3	1454.75	405	9.42e-06	-0.785237	-0.747712	-0.889741	-1.1092
OG0000454	AT4G25090/RBOHA/RBOHD/RHD2/AT5G60010/AT3G45810/RBOHB	0.592399	-1.38127	34767.7	1258.44	391	9.12e-06	-0.728944	-1.80962	-1.81908	-2.3376
OG0000456	GSTF9/GSTF10/GSTF12/GSTF11/ATGSTF13	0.753979	-1.6987	42202.9	1114.02	357	9.61e-06	0.389057	-1.39416	-1.37434	-1.22901
OG0000457	AT2G26730/AT4G23740/AT5G41680/AT5G58300/AT3G08680	0.552646	-0.788956	49956	2291.88	732	1.01e-05	0.729737	-0.672582	-0.635676	0.172028
OG0000458	CRK1/CRK3/AT5G24430/AT3G19100/AT3G49370/CRK/AT3G56760/AT1G49580	0.52014	-0.957325	98392.6	1574.94	518	1.01e-05	2.17221	-2.06613	-1.94989	-0.161237
OG0000459	CDC20.2/CDC20.1/CDC20.4/CDC20.3/CDC20.5	NA	-2.24511	4929.67	1707.41	325	8.56e-06	-2.35185	-0.567887	-1.08917	-1.79573
OG0000460	UXS6/UXS4/UXS3/UXS5/UXS1/AUD1	0.394184	0.717131	62208.8	3902.72	1150	1.02e-05	1.18002	0.730531	1.06634	0.560756
OG0000463	AT1G09400/AT1G17990/AT1G18020/OPR1/OPR2	0.826874	-2.28749	18198.3	908.57	257	8.99e-06	-1.23746	-1.19728	-1.32374	-1.48955
OG0000464	AT2G01820/AT3G23750/AT1G24650/TMK1	0.574217	-0.747663	22085.7	1869.87	624	1.01e-05	-1.36502	-0.772062	-0.713171	0.19491
OG0000465	AT2G21120/AT4G09640/AT4G13800/AT4G38730/AT3G23870/AT1G34470/AT1G71900	0.452722	-0.0978378	71808	2963.18	950	1.02e-05	1.49233	-0.554718	-0.250397	1.2986
OG0000466	SUS3/SUS1/SUS5/SUS2/SUS4/SUS6	0.680844	-1.74151	74416.8	1243.35	284	9.14e-06	1.67277	-2.08714	-2.49445	-2.59492
OG0000467	AT2G41980/AT4G27880/AT5G53360/SINAT2/AT3G61790	0.453037	0.174522	45233.3	2897.58	909	1.02e-05	0.225686	-0.353548	-0.152003	0.839803
OG0000469	MPK6/MPK12/MPK4/MPK5/MPK3/MPK10/MPK11/ATMPK13	0.413463	0.273052	42482.9	3307.53	1041	1.01e-05	-0.313685	-0.210428	0.283166	0.117942
OG0000470	CUL1/CUL2/AT1G43140	0.76724	-1.50419	32686.2	4656.16	1395	1.02e-05	0.54094	2.50834	3.37889	1.95604
OG0000471	AT1G71695	0.826762	-0.771325	14021.7	569.552	199	9.29e-06	-0.77781	-0.984062	-0.916716	-0.585481
OG0000475	PLDBETA1/PLDBETA2/PLDGAMMA2/PLDGAMMA3/PLDGAMMA1/PLDDELTA	0.577281	-1.1334	29672.4	2089.1	699	9.98e-06	-1.42873	-1.18799	-1.06795	-0.919032
OG0000476	ATB' GAMMA/"ATB' ALPHA"/"ATB' BETA"/AT3G21650/AT3G26020/AT1G13460	0.437413	0.213376	53494	3320.94	1050	1.03e-05	0.678695	-0.0559753	0.452516	2.37163
OG0000477	FUT2/FT1/FUT10/AT2G15360/FUT5/FUT4/FUT6/FUT8/FUT9/FUT3	NA	-2.79512	26438.7	1912.29	636	1e-05	-1.29578	-0.981106	-0.909795	-0.318479
OG0000478	AT2G01310/CYC3B/CYCA2;1/CYCA3;1/CYCA2;3/CYCA3;2/CYCA3;3/CYCA3;4/CYCA2;4	0.621251	-1.77335	39906	1899.61	562	9.8e-06	-0.411126	-1.37122	-1.48955	-1.46867
OG0000479	AT2G44130/AT3G59940/AT1G15670/AT1G80440	0.658992	-1.02845	19589.3	1166.15	302	9.13e-06	-1.57299	-1.34522	-1.57509	-1.78069
OG0000480	AT2G34300/AT2G40280/AT5G64030/AT3G51070/AT3G56080/AT1G19430/AT1G29470	0.451285	0.0442003	51326.1	3126.34	914	1.03e-05	0.530411	-0.271474	-0.281583	1.68901
OG0000482	SSI2/AT5G16230/AT5G16240/AT3G02610/AT3G02620/AT3G02630/FTM1	0.444877	-0.0184734	48998.8	2088.83	669	1.02e-05	0.511951	-1.03104	-1.00148	0.614972
OG0000483	TUA6/TUA3/TUA5/TUA4/TUA2/TUA1	0.606072	-1.33158	56472	2338.75	720	1e-05	0.847616	-0.968393	-0.997974	-0.704571
OG0000484	LAC2/LAC17	0.857229	-1.49419	9614.67	1348.65	245	8.45e-06	-1.86209	-0.830752	-1.35964	-1.85186
OG0000491	XIP1/IKU2/"LRR XI-23"/AT1G72180	0.557386	-0.628894	37053.8	1510.61	419	9.66e-06	-0.0243268	-1.05567	-1.20165	-1.13661
OG0000492	AT4G02900/AT4G04340/AT4G15430/AT4G22120/AT3G21620/AT1G11960/AT1G32090/AT1G62320	0.568587	-1.32232	55494.6	1620.91	541	9.88e-06	0.687911	-1.82709	-1.69665	-1.41951
OG0000493	scpl38/scpl36/scpl37/scpl39/AT3G56540/scpl40	0.838312	-2.48459	22221.7	1481.68	227	8.73e-06	-1.35429	-1.07606	-1.87958	-2.11477
OG0000495	OMT1/AT1G33030	0.792563	-1.2513	16279.3	633.255	181	9.18e-06	-1.36657	-1.59214	-1.64981	-1.34597
OG0000496	AT4G11180/AT4G11190/AT4G11210/DIR6/DIR5	NA	NA	23910.8	871.413	270	8.64e-06	-1.79421	-2.29324	-2.30608	-2.8167
OG0000497	AT5G08350/AT5G23350/AT5G23360/AT5G23370	NA	-2.2132	3470	279.785	90	8.38e-06	-2.51547	-2.34705	-2.32836	-1.88495
OG0000504	APK2B/PK1B/NAK/APK1A/APK2A/AT1G26970/AT1G74490	0.523385	-0.858248	33310.5	1798.11	515	9.48e-06	-1.06634	-1.47136	-1.61524	-2.10912
OG0000506	FLS1/FLS6/FLS2/FLS3/FLS4/FLS5	0.798447	-2.33443	15464.7	784.292	218	8.82e-06	-2.23048	-2.19531	-2.28905	-2.35185
OG0000509	AT2G05920/ARA12/SBTI1.1	0.54916	-0.270599	38726	1340.59	448	9.96e-06	0.118861	-1.18002	-1.12166	-0.343209
OG0000510	ATG8D/ATG8E/ATG8B/ATG8F/APG8A/ATG8G/ATG8C	0.514147	-0.783721	51809.7	2579.97	801	9.99e-06	0.435737	-0.888838	-0.864723	-1.02949
OG0000511	AT5G62420/AT1G59950/AT1G59960	0.775106	-1.53131	41894.6	703.127	244	9.46e-06	1.10807	-0.828608	-0.763488	-0.39201
OG0000512	AT4G05540/AT5G37030/AT5G37140/AT5G37150/AT5G37160/AT5G37165/AT5G52090/AT1G65780/AT1G65810	NA	-3.30692	NA	NA	NA	NA	NA	NA	NA	NA
OG0000515	AT2G22620/AT4G24430/AT4G37950/AT4G38030/AT1G09880/AT1G09890/AT1G09910	0.42436	0.246151	20157.7	875.637	303	9.44e-06	-1.5324	-1.68397	-1.5657	-1.44237
OG0000517	ELIP2/ELIP1	0.812616	-1.33518	9126.83	697.372	190	8.65e-06	-1.91261	-1.47677	-1.60855	-1.72557
OG0000520	GAE4/GAE3/GAE5/GAE1/GAE6/GAE2	0.496113	-0.296136	121679	1788.54	599	1.01e-05	2.7715	-1.29017	-1.19603	0.431728
OG0000522	SULTR3;2/SULTR3;4/SULTR3;1/AST91	0.771456	-1.77908	27116.3	550.648	190	9.14e-06	-1.23355	-2.59492	-2.4493	-2.098
OG0000524	AT2G23950/SARK/NIK1/AT5G45780/NIK2/NIK3	0.603345	-1.30342	47732.4	1382.19	441	9.78e-06	0.280318	-1.91641	-1.85695	-1.52166
OG0000525	AT2G38510/AT4G23030/ADS1/AT5G19700/ZF14	0.76468	-1.958	37625.5	373.699	139	8.93e-06	0.0276725	-2.69516	-2.44324	-1.94383
OG0000527	AT4G38520/AT5G02760/AT5G66080/AT3G12620/AT3G17090/AT3G51370/AT3G55050	0.40548	0.468992	35461.6	2856.56	923	1.02e-05	-1.02434	-0.651008	-0.383815	0.362625
OG0000528	AT4G29110/AT3G16330/AT1G52140	0.709922	-1.26041	39288.2	943.496	300	9.07e-06	0.158773	-1.58998	-1.58356	-1.83359
OG0000529	AT2G35910/AT5G06490/AT5G07040	0.861753	-1.87123	45709.2	583.908	195	8.93e-06	1.33626	-0.964997	-0.928817	-0.901547
OG0000530	AT4G39830/AT5G21100/AT5G21105	0.727386	-1.35047	36831.5	850.231	272	9.37e-06	-0.0374075	-1.72288	-1.67032	-1.52945
OG0000533	AT4G00990/IBM1/AT1G11950/AT1G62310	0.572518	-0.735213	32687	2551.85	817	1.01e-05	-0.687141	-0.461967	-0.346759	0.19739
OG0000534	LHCB2.2/LHB1B2/LHB1B1/LHCB2.3/CAB3/CAB2/CAB1	0.801598	-2.35286	4785	1210.83	275	8.87e-06	-3.66995	-2.14412	-2.56934	-2.85037
OG0000536	AT2G36290/AT5G22460/AT3G48410/AT3G54240/AT1G74280/AT1G74290/AT1G74300	0.587422	-1.34753	94737.5	928.062	308	9.64e-06	2.28905	-2.23048	-2.13512	-1.61189
OG0000537	RGP2/RGP4/RGP1/RGP3	0.556394	-0.61884	63894	2569.86	804	1e-05	1.46778	-0.447469	-0.398256	-0.224438
OG0000538	AT2G18620/GGPS4/GGPS1/AT3G14510/AT3G14530/GGPS3/AT3G20160/AT3G29430/AT3G32040	0.785714	-2.66138	NA	NA	NA	NA	NA	NA	NA	NA
OG0000539	AT2G30650/AT2G30660/AT4G31810/CHY1/AT3G60510	0.354936	1.3828	42859.1	4035.47	961	1.01e-05	0.216338	1.15123	0.25982	0.142781
OG0000544	RALFL19/RALFL33/RALFL22/RALF23/RALF1/RALFL4	0.552834	-0.955457	56440.6	1524.69	416	9.78e-06	0.84544	-1.756	-1.96434	-1.53141
OG0000545	WIP4/NTT/WIP3/DOT5/TT1/WIP5	0.759041	-2.14352	35199.2	541.725	189	8.91e-06	-0.176967	-2.23415	-2.11477	-1.97492
OG0000546	AT1G13470/AT1G13480/AT1G13490/AT1G13500/AT1G13510/AT1G13520/AT1G13530/AT1G13540/AT1G13550/AT1G61600	0.777032	-2.74067	19179.3	825.292	245	8.78e-06	-2.21255	-2.37672	-2.42558	-2.7715
OG0000547	HB21/HB24/HB22/HB25/HB31	0.729422	-1.79959	56068.2	912.116	265	9.19e-06	1.07119	-1.98572	-2.0713	-2.05596
OG0000548	AGAL2/AGAL1/AT3G56310	0.560544	-0.365452	58940.7	2864.08	892	1.02e-05	1.39335	0.0520168	0.191193	1.41371
OG0000549	AT4G38540/AT5G05320	0.599485	-0.279193	24464	671.995	211	8.81e-06	-0.715133	-1.51397	-1.51301	-1.60855
OG0000550	CSLD1/CSLD4/CSLD2/CSLD3/CSLD5/CSLD6	0.609899	-1.35712	85956.5	2342.95	625	1e-05	2.08446	-0.815393	-1.12566	-0.582957
OG0000551	IRX6/COB/COBL1/COBL2/COBL6	0.568894	-0.912036	58542.2	2444.53	719	1.01e-05	1.22966	-0.546579	-0.681377	0.184075
OG0000553	SRF1/SRF3/SRF8/SRF7/SRF6	0.505314	-0.369246	62694.5	1608.47	521	9.88e-06	1.31071	-1.46244	-1.40386	-1.1171
OG0000555	AT5G60390/AT1G07920/AT1G07930/AT1G07940	0.460902	0.265084	57942.4	4425.43	1126	9.93e-06	1.17516	1.69537	1.14947	-0.746908
OG0000556	RAB7A/AT4G02910/RABG3A/RABG3c/RAB7B/RABG3B/RABG3E/RABG3d	0.483469	-0.610272	54631.8	3116.59	988	1.01e-05	0.637165	-0.400561	-0.0459284	0.0898168
OG0000560	GLR2/GLR3.5/GLUR2/GLR3.6/GLR3.4/GLR3.3	0.431853	0.272132	48827.5	1193.89	421	9.88e-06	0.361002	-2.15951	-1.93783	-1.29227
OG0000561	AT2G31390/AT4G10260/AT5G51830/AT3G59480/AT1G06020/AT1G06030/AT1G66430	0.626233	-1.58296	43013	1393.55	448	9.78e-06	0.227557	-1.42705	-1.39416	-1.18185
OG0000563	ERF9/ERF4/ERF12/ERF11/ERF8	0.60077	-1.13228	21960.7	1226.59	340	9.03e-06	-1.70181	-1.60523	-1.72288	-2.18859
OG0000564	EIL1/AT5G10120/AT5G65100/EIN3/EIL3	0.383101	0.995893	35344.8	2777.53	888	1.02e-05	-0.167709	-0.020069	0.177276	1.12451
OG0000565	AT4G23730/AT5G14500/AT5G57330/AT3G01590/AT3G61610	0.412877	0.61348	47912.8	2305.41	745	1.01e-05	0.42074	-0.849795	-0.77781	0.293625
OG0000566	AT4G01700/HCHIB/AT1G02360	0.918858	-2.16765	19439.5	972.471	309	9.05e-06	-1.58891	-1.54331	-1.53932	-1.85355
OG0000567	AIR3/SBT5.4	0.815382	-1.34607	34225.8	420.162	150	9.13e-06	0.638656	-1.22321	-1.13314	-0.739694
OG0000568	AT5G25930	0.738359	-0.386387	15433.2	1485.97	421	8.84e-06	-0.667635	-0.165551	-0.272421	-0.960165
OG0000570	LRL1/UNE12/LRL2/LRL3/AT1G03040	0.506335	-0.377485	76793.7	1655.7	575	1.01e-05	1.84514	-1.40877	-1.26473	0.115187
OG0000572	LOB/ASL1/LBD25/AS2	0.799316	-1.89205	25923.7	426.123	144	8.46e-06	-1.0228	-2.53012	-2.40865	-2.27265
OG0000573	AT5G56190/AT3G13340/AT1G36070/AT1G55680/AT1G78070	0.363507	1.2353	34421.2	2370.73	786	1.01e-05	-0.767564	-0.791876	-0.640894	0.0614577
OG0000574	AT4G32340/AT5G20190/AT1G80130	0.698651	-1.21279	29043.2	751.598	222	9.47e-06	-0.734109	-1.85355	-1.91641	-1.41206
OG0000575	AT5G11460/AT5G49120/AT1G79970	0.585161	-0.564265	15440.3	616.488	221	9.68e-06	-1.41868	-1.61412	-1.47316	-0.700679
OG0000576	AT4G04630/AT4G21970/AT3G15040	0.761847	-1.48701	33964.9	1466.71	506	9.96e-06	0.0840179	-0.737298	-0.65176	0.022502
OG0000578	AT4G24340/AT4G24350/AT4G28940	0.910951	-2.1095	47010.4	679.033	219	9.19e-06	0.737697	-1.99899	-1.9241	-1.71489
OG0000580	AT2G25905/AT2G28310/AT3G26440/AT3G27470/AT1G08040/AT1G13000/AT1G24570/AT1G67850	NA	-0.283498	56335.7	2211.6	725	1.02e-05	0.832471	-1.09137	-0.982583	0.796043
OG0000581	AT2G48020/AT5G18840/AT1G08890/AT1G08900/AT1G54730	0.560065	-0.844657	28540.9	861.093	297	9.52e-06	-1.33774	-2.31931	-2.18197	-1.82871
OG0000583	AT5G08250/CYP86B1/CYP86C2/CYP86C3/CYP86C4/CYP86C1	0.861835	-2.42453	76783.3	926.347	211	8.76e-06	2.0713	-1.61636	-1.98572	-2.08983
OG0000584	TCP2/TCP17/TCP5/PTF1/TCP24	0.631737	-1.33374	31239.7	900.67	313	9.71e-06	-0.835485	-2.00577	-1.83851	-1.30214
OG0000585	AT4G33180/AT4G39955/AT5G09430/AT5G21950/AT1G78210	0.679672	-1.57372	36726.8	710.88	245	9.59e-06	-0.305392	-2.27265	-2.15022	-1.49884
OG0000586	LURP1/AT5G01750/AT3G11740/AT1G33840	0.799794	-1.89739	18381.3	901.487	308	9.55e-06	-1.21872	-1.2073	-1.14126	-0.926479
OG0000587	UBC25/AT1G53023/AT1G53025	0.470043	0.389574	31351.8	2147.88	704	9.99e-06	-0.125294	-0.238179	-0.146776	0.1256
OG0000588	TT7	0.943519	-1.2591	5073.73	477.762	113	8.41e-06	-1.51781	-1.12566	-1.35353	-1.23095
OG0000590	VAMP725/VAMP723/SAR1/VAMP724/VAMP721/VAMP726	0.39339	0.726335	54042.7	3666.34	1114	1.02e-05	0.829036	0.526565	0.963061	0.968393
OG0000591	SSL2/SSL1/AT5G22020/AT3G57030/SSL3	0.561221	-0.854409	39898.2	1287.69	407	9.83e-06	-0.238492	-1.78816	-1.75885	-1.26744
OG0000592	AT5G11090/AT5G20370/AT5G25280	0.658311	-1.02345	16673.4	935.625	303	9.37e-06	-1.34372	-1.16671	-1.15775	-1.17759
OG0000593	GAD3/GAD4/GAD/AT3G17720/GAD5/GAD2	0.704228	-1.85118	35718.8	702.398	240	9.41e-06	-0.132959	-1.9581	-1.81591	-1.48404
OG0000594	bZIP2/GBF6/bZIP44	0.672979	-1.09761	20587	578.483	204	9.51e-06	-1.49884	-2.18859	-2.01726	-1.35277
OG0000595	STY8/STY17/STY46	0.509604	0.0365095	25405	1411.43	476	9.87e-06	-1.07065	-1.13487	-1.04406	-0.666495
OG0000596	PP2CG1/AT3G17250/AT3G51470/AT3G62260/AT1G48040	0.518388	-0.496556	48632.1	2537.88	788	1.01e-05	0.474861	-0.649506	-0.633444	-0.138789
OG0000598	AMT2	0.746377	-0.422634	31761.2	1023.14	344	9.64e-06	0.471121	-0.507796	-0.474181	-0.125907
OG0000602	ETC2/TCL2/TCL1/CPC/CPL3/TRY/ETC1	0.771212	-2.37211	30925.2	367.977	131	8.88e-06	-0.864282	-3.09914	-2.8685	-2.30608
OG0000603	PHB/HB-8/REV/PHV/ATHB-15	0.715649	-1.73748	75820.4	1657.28	511	1e-05	1.80651	-1.40795	-1.44668	-0.612769
OG0000604	AT2G30810/GASA4/GASA5/AT3G10185/GASA6	0.73261	-1.81779	32583.5	858.71	283	9.41e-06	-0.40122	-1.70962	-1.63459	-1.47677
OG0000609	PAB4/PAB2/PAB3/PAB1/PAB8/PAB5	0.409805	0.514355	34964.4	3892.2	989	1.02e-05	-0.710429	0.844571	0.226933	0.578638
OG0000610	AT5G41120/AT5G41130/AT3G02030/AT3G26820/PES2/PES1	0.586529	-1.19994	41007.2	1120.78	393	9.77e-06	-0.130198	-1.99231	-1.81119	-1.37905
OG0000611	AtCDC48C/CDC48/AtCDC48B	0.585378	-0.568081	43296.8	4337.15	1250	1.02e-05	0.468065	1.68901	2.06102	1.20165
OG0000612	AT2G36325/AT5G03590/AT5G03600/AT5G03610/AT3G09930	0.755158	-1.91374	79082.7	702.343	250	9.48e-06	2.55318	-0.830323	-0.747712	-0.360353
OG0000613	CASP3/CASP1/CASP4/CASP5/CASP2	0.979747	-3.19159	8481.67	697.207	165	7.83e-06	-3.2358	-2.62231	-2.90787	-3.29897
OG0000614	HSP90.1/Hsp81.4/HSP81-3/HSP81-2	0.70368	-1.49239	22720.8	2060.48	631	9.58e-06	-1.62541	-0.86605	-0.918105	-1.50636
OG0000615	AT4G14780/AT5G50000/AT3G01490/AT3G22750/ATMRK1	0.535605	-0.647371	57184.9	1616.33	545	1.01e-05	0.987027	-1.45627	-1.34222	0.43674
OG0000616	rpl14/ndhA/AT2G44065	0.559535	0.531297	15824.5	2964.48	923	9.83e-06	-0.642388	0.924147	1.03207	0.204836
OG0000617	GulLO5/GulLO2/GulLO6/GulLO7/GulLO4/GulLO1	0.831344	-2.47184	16220.7	570.947	173	8.19e-06	-1.36967	-1.68774	-1.68271	-2.04353
OG0000618	AT2G40113/AT4G17215/AT5G47635	0.860554	-1.85944	20512	735.554	200	8.2e-06	-1.50353	-1.88136	-2.05095	-2.48103
OG0000619	AT5G10760/AT5G10770	0.918619	-1.73349	15409	759.428	182	8.98e-06	-1.42285	-1.38855	-1.64509	-1.50071
OG0000620	AT3G14250/AT3G53690	0.820327	-1.36233	NA	NA	NA	NA	NA	NA	NA	NA
OG0000625	AT1G02040	0.946644	-1.28499	NA	NA	NA	NA	NA	NA	NA	NA
OG0000626	PP2A-3/PP2A-4/PP2A-2/PP2A-1/PP2A	0.326947	1.83185	37079.3	4342.42	1282	1.03e-05	-0.504686	1.46957	2.05848	1.85017
OG0000627	AT4G21903/AT4G21910/AT3G21690/AT1G11670/AT1G61890	0.825921	-2.27552	27529.2	895.875	307	9.65e-06	-1.43466	-2.26075	-2.1411	-1.59974
OG0000628	VSR4/VSR3/VSR2/VSR5/VSR7/VSR1/VSR6	0.454304	-0.11597	88237.4	2930.43	944	1.02e-05	2.03865	-0.465692	-0.151695	0.73212
OG0000629	LRB1/LRB3/POB1	0.541314	-0.208238	48665.5	3259.65	977	1.02e-05	1.08917	0.710429	0.813275	1.85695
OG0000630	HMG2/HMG1	0.46515	0.70306	52253.2	1929.36	620	9.94e-06	1.29437	-0.404188	-0.384142	-0.0645043
OG0000631	NST1/NAC070/NAC066/NAC012/NAC015/SMB	0.845096	-2.50449	6142.33	705.415	158	7.72e-06	-1.38696	-0.826466	-1.09082	-1.62998
OG0000634	ABS2/NGA1/DPA4/AT3G11580/NGA2/NGA3	0.723273	-1.94412	20572.3	516.763	177	9.08e-06	-2.11477	-3.00354	-2.83313	-2.41422
OG0000635	RABA4B/RABA4C/RABA4a/RABA4D/RABA3	0.44433	0.265697	40086.4	3347.21	1045	1.02e-05	0.229118	0.512645	0.882088	1.38379
OG0000636	TPPE/TPPH/TPPI/TPPJ/TPPC/TPPD/TPPB	0.664537	-1.79661	20427.2	532.53	185	8.83e-06	-2.31931	-3.37889	-2.97696	-2.88763
OG0000637	JP630/PG1/PG2	0.734854	-1.37591	34907.3	1296.69	395	9.43e-06	-0.204526	-1.22128	-1.2688	-1.45803
OG0000638	AT4G26288/OXS3/AT3G03170	0.817879	-1.69496	29897.5	1086.92	294	9.05e-06	-0.248515	-1.03052	-1.18861	-1.45364
OG0000639	TRX3/TRX1/TRX5	0.716834	-1.28634	33182.8	1483.23	454	9.7e-06	-0.347082	-1.07551	-1.10471	-1.04668
OG0000640	HCT/AT5G57840	0.572254	-0.0856687	31976.1	860.01	247	9.6e-06	-0.0770019	-1.2627	-1.35201	-0.832041
OG0000644	AT4G14358/NRT2.4/NRT2.3/NRT2.6/NRT2:1/NRT2.2/NRT2.5	0.776232	-2.23782	5744.33	197.188	67	8.17e-06	-2.7715	-3.18339	-3.13849	-2.51547
OG0000645	ROPGAP3/AT4G03100/AT5G22400/AT3G11490/AT1G08340	0.468117	0.00133001	46682.4	2372.09	471	9.98e-06	0.338698	-0.788552	-1.55747	-0.764302
OG0000646	AT2G03640/AT5G60980/AT3G25150/AT1G13730	0.468547	0.184735	58572.5	2548.37	784	1.01e-05	1.2316	-0.463659	-0.46637	0.00668926
OG0000647	NRAMP6/NRAMP1	0.587812	-0.201296	34509	524.207	178	8.92e-06	0.12223	-1.77478	-1.66179	-1.54131
OG0000650	AT5G49920/AT5G63130/AT3G26510/AT3G48240/AT1G70640	0.659681	-1.47902	33988.3	1031.36	299	9.1e-06	-0.801481	-2.11194	-2.17221	-2.38188
OG0000651	NHL12/AT2G35970/NHL22/AT5G05657/AT5G06330/AT5G22200/NHL1/AT3G44220/AT3G52470	0.602618	-1.65762	31915.2	1036.55	332	9.64e-06	-1.01208	-2.09526	-2.05596	-1.61077
OG0000652	CID12/CID13/CID9/CID10/CID11/CID8	0.310569	2.06763	39631.5	2854.43	931	1.01e-05	-0.263281	-0.387745	-0.062981	0.485438
OG0000653	AT2G48130/AT4G14815/AT3G22600/AT1G03103	0.915881	-2.43585	24147.8	869.33	226	8.19e-06	-1.17941	-1.69282	-1.88315	-2.48768
OG0000654	ACA10/ACA8/ACA9	0.629357	-0.862098	105568	1203.38	380	9.62e-06	2.69516	-1.30999	-1.31647	-1.19852
OG0000655	SAR2/AT3G62560/SARA1A/SAR1B	0.407769	0.808883	33992.8	3888.28	1126	1.02e-05	-0.567887	0.972776	1.14947	1.00752
OG0000656	MYB70/MYB73/MYBR1/MYB77	0.491388	-0.0450879	19550.7	1068.56	315	9.28e-06	-1.92604	-1.76894	-1.83033	-1.9241
OG0000657	MYB42/MYB85/MYB40/MYB43/MYB20	0.845831	-2.34817	40647.2	844.71	287	9.07e-06	0.581876	-1.28252	-1.21617	-1.43381
OG0000662	ADS2/FAD5/AT3G15870/ADS1/AT1G06090/AT1G06100/AT1G06120/ADS4/AT1G06360	0.645711	-1.92681	33319.4	1449.27	459	9.99e-06	-1.2342	-2.04353	-2.00124	-0.992983
OG0000663	DL1D/AT5G28410/DL1/DL1E/DL1B/DL1C	0.443655	0.125795	52674.4	4642.48	1305	1.03e-05	0.885233	2.02429	2.24159	1.92798
OG0000666	AT1G28190	0.835436	-0.802341	20928.3	730.035	242	8.69e-06	-0.297119	-0.793542	-0.769198	-1.05886
OG0000667	AT2G27500/AT4G18340/AT1G30080/AT1G32860	0.633951	-1.14985	37409.5	976.834	324	9.46e-06	-0.254163	-1.86381	-1.79421	-1.68648
OG0000669	AT2G17740/AT2G28270/AT2G44370/AT2G44380/AT2G44390/AT2G44400/AT5G40590/AT5G43520	0.901939	-3.14679	11710.3	725.457	193	8.23e-06	-2.8167	-2.56934	-2.75762	-3.09914
OG0000670	AT2G29735/AT2G43660/AT2G43670/AT4G09090/AT4G09462/AT4G09464/AT4G09465/AT4G09466/AT4G09467/AT4G16165/AT5G53600/AT5G53610/AT5G63225/AT5G63230/AT3G28250/AT1G66852/AT1G66870/AT1G78520	0.874292	-3.49637	2820	135.036	50	7.6e-06	-1.82388	-1.97492	-1.86902	-1.76459
OG0000671	EXPB4/EXPB5/EXPB2/EXPB6	0.93361	-2.51135	NA	NA	NA	NA	NA	NA	NA	NA
OG0000672	AT2G45600/AT2G45610/CXE20	0.624767	-0.830804	111628	868.534	305	9.66e-06	2.92938	-1.24932	-1.15182	-0.740494
OG0000673	ER/ERL2/ERL1	0.860397	-1.85612	45861.7	951.394	309	9.36e-06	0.652136	-1.57614	-1.53932	-1.54031
OG0000676	ZIP3/ZIP1/ZIP5	0.806063	-1.66467	31950	1015.94	300	8.92e-06	-0.46637	-1.49604	-1.58356	-1.97278
OG0000677	AT5G51930/AT5G51950/AT3G56060/AT1G12570/HTH	0.857108	-2.40276	20522.6	970.129	271	9.04e-06	-1.84016	-1.87604	-2.04847	-2.17869
OG0000678	TCH2/AT1G18210/AT1G24620/CML23/AT1G73630	0.610127	-1.19209	49697.8	1472.61	494	9.98e-06	0.713955	-1.35429	-1.26541	-0.518548
OG0000679	TET8/TET7/TET9/TET11/TET10	0.632222	-1.33879	26172.5	1994.84	645	9.97e-06	-1.3201	-0.916253	-0.885683	-0.581156
OG0000680	ATGP4/MUB2/MUB1/MUB4/MUB6/MUB5	0.322012	1.84628	60054.2	3037.09	967	1.02e-05	1.16791	-0.215716	0.111209	1.50353
OG0000681	INT3/INT1/INT4/INT2	0.526665	-0.0942747	45948.7	1196.72	401	9.71e-06	0.664598	-1.3172	-1.25465	-1.02639
OG0000682	GLN1;4/GS2/"GSR 1"/GLN1.3/GLN1;5/GSR2	0.807213	-2.37707	48655.1	1953.22	559	9.73e-06	0.34063	-1.32374	-1.50165	-1.61861
OG0000683	AT2G25760/AT5G18190/AT3G03940/AT3G13670	0.318346	2.1095	31107.1	3472.77	1105	1.02e-05	-0.850668	0.450832	1.03571	0.87627
OG0000684	GAMMA-TIP/TIP1;3/TIP2	0.681906	-1.14414	20794.7	749.388	234	9.32e-06	-1.03311	-1.40143	-1.40877	-1.23877
OG0000685	AT2G23790/AT4G36820/AT5G42610/AT5G66650	0.829394	-2.03376	22565.8	884.668	252	9.44e-06	-1.32301	-1.67524	-1.76028	-1.43979
OG0000693	ATHM3/ATHM2/TRX-M4/THM1	0.596848	-0.912932	29445	2601.8	705	9.95e-06	-1.00904	-0.423067	-0.724984	-0.639028
OG0000694	AT1G73340	0.973265	-1.50145	7471	400.763	128	7.71e-06	-1.26405	-1.26203	-1.27084	-1.64274
OG0000695	AT4G28780/AT5G18430/AT5G33370/LTL1	0.879509	-2.2716	17508.3	812.535	224	8.53e-06	-2.09526	-2.169	-2.23786	-2.65182
OG0000699	HAI3/HAI1/PP2CA/HAI2	0.771601	-1.78052	35951.4	957.364	307	9.46e-06	-0.382178	-1.90137	-1.86554	-1.68146
OG0000700	AT2G13290/AT5G14480/AT3G01620/AT3G27540/AT1G12990/AT1G67880	0.549129	-0.921936	40732.4	1468.45	474	9.88e-06	-0.155695	-1.60855	-1.54732	-1.13198
OG0000701	ELF4-L3/ELF4-L1/ELF4/ELF4-L4/ELF4-L2	0.425161	0.481898	64992.3	1444.35	491	1e-05	1.50353	-1.38062	-1.27838	-0.32809
OG0000703	ACA7/ACA4/ACA2/ACA11/ACA1	0.56587	-0.892498	35992.7	1970.74	622	9.96e-06	-0.377603	-0.936803	-0.940109	-0.621228
OG0000704	IND/HEC3/HEC1/AT3G21330/HEC2	0.915566	-2.63195	9000.67	384.15	118	8.3e-06	-1.92798	-2.12629	-2.12339	-1.9319
OG0000705	SHV3/SVL1/SVL4/SVL5/SVL3/SVL2/SNC4	0.656954	-1.75652	65270.7	1879.04	609	1e-05	1.22772	-1.56467	-1.50636	-0.728151
OG0000706	AT2G06960/AT2G36690/AT2G44800/KUOX1/AT3G60290	0.876878	-2.26005	7908.33	450.564	134	8.63e-06	-2.02665	-1.93982	-2.0035	-1.73783
OG0000708	AT5G42200	0.85833	-0.88242	13015.3	705.786	226	8.99e-06	-0.851105	-0.825611	-0.824329	-0.856357
OG0000709	AT2G22750/AT2G22760/NAI1/AT4G37850	0.872209	-2.23065	19346.7	873.081	245	8.83e-06	-1.59865	-1.68901	-1.79573	-2.04847
OG0000711	AT2G44770/AT3G03610/AT3G60260/AT1G03620/AT1G67400	0.660567	-1.48345	53037	2397.56	794	1.01e-05	0.766748	-0.769607	-0.609471	-0.0386246
OG0000712	SCAMP3/SCAMP4/SCAMP2/SCAMP5/SC3	0.41039	0.634306	33055.6	2655.25	841	1.01e-05	-0.653641	-0.374666	-0.242874	-0.057498
OG0000713	PD1/ADT5/ADT2/ADT6/ADT1	0.570864	-0.928739	51923	2955.54	958	1.01e-05	0.842401	-0.100201	0.246634	0.0608485
OG0000715	AT3G25190/AT3G43630/AT3G43660/AT1G21140/AT1G76800	0.795423	-2.12337	10135.5	446.909	136	8.39e-06	-2.29748	-2.46804	-2.48768	-2.33295
OG0000716	PIP5K3/PIP5K5/PIP5K6/PIP5K4/PIP5K1/PIP5K2	0.557292	-0.99347	51373.2	1947.47	554	1e-05	0.667635	-1.14947	-1.3274	-0.566816
OG0000717	PIN4/EIR1/PIN7/PIN3/PIN1	0.668114	-1.51249	59679.4	1442.06	434	9.63e-06	1.14243	-1.63923	-1.663	-1.62541
OG0000718	ML2/ML4/ML1/ML5	0.527983	-0.367981	40274.3	2558.46	829	1.02e-05	-0.0027365	-0.455549	-0.293308	1.24535
OG0000719	AT2G46170/BTI2/BTI1/BTI3/AT3G61560/RTNLB3	0.38179	0.90178	50623.1	2852.7	894	1.01e-05	0.490233	-0.532161	-0.375318	-0.0998959
OG0000720	AT2G42150/AT2G44430/AT3G57980/AT3G60110/BRD4	0.503562	-0.351584	44671.7	1579.69	487	9.86e-06	0.350636	-1.25799	-1.28668	-0.959683
OG0000721	LAX2/AUX1/LAX1/LAX3	0.621549	-1.06422	61237.3	1402.76	426	9.81e-06	1.35658	-1.41785	-1.47677	-1.08587
OG0000722	IAA14/IAA16/IAA7/AXR3	0.650812	-1.23213	51059	932.233	317	9.72e-06	0.797714	-1.95193	-1.82227	-1.29087
OG0000723	AT2G40116/PLC1/PLC5/PLC4/PLC2/AT3G55940	0.506604	-0.560457	41907.3	1402.17	471	1.01e-05	-0.225686	-1.88495	-1.74197	-0.160929
OG0000724	BRL2/BRI1/BRL3/BRL1	0.553781	-0.592213	64598.5	1620.59	483	9.63e-06	1.4914	-1.22	-1.29437	-1.43212
OG0000725	ROC3/AT2G21130/ROC5/ROC1/ROC2/ROC4	0.541528	-0.858675	34428	4271.78	966	9.9e-06	-0.765932	1.35201	0.109373	-1.07714
OG0000727	AT5G08391/AT5G63500/AT3G48660	0.592314	-0.625296	45363.2	1335.74	453	9.96e-06	0.895628	-0.840236	-0.772882	0.0161156
OG0000728	AT4G27270/AT4G36750/AT5G58800	0.513173	0.00251225	42962.8	1988.4	675	1.01e-05	0.438078	-0.68176	-0.575406	0.506759
OG0000731	GLP10/GL22/GLP5/GLP4/AT1G18980	0.815768	-2.2201	90178.5	1313.32	276	9.55e-06	2.17869	-1.76315	-2.28077	-1.77478
OG0000733	MKS1/AT1G21326/PDE337	0.659804	-1.03096	44643.6	1540.52	469	9.45e-06	0.844137	-0.687526	-0.740094	-1.06957
OG0000734	AT2G28120/AT2G39210	0.802766	-1.28296	36437.4	1113.18	346	9.05e-06	0.277157	-1.01005	-1.02331	-1.45277
OG0000735	AT2G23900/AT4G23500/AT3G48950/AT3G61490	0.72051	-1.55563	32878	1531.2	219	8.96e-06	-0.376297	-1.03987	-1.9241	-1.92216
OG0000736	CINV2/A/N-InvB/A/N-InvD/CINV1/A/N-InvF	0.592531	-1.0805	50458.7	1197.74	427	9.87e-06	0.76471	-1.63575	-1.47226	-0.932098
OG0000737	AT4G26010/AT5G17820/RHS18/AT3G03670/AT1G34510	0.936522	-2.76687	7082.67	1031.72	234	7.93e-06	-3.29897	-2.10912	-2.52273	-3.18339
OG0000744	AT4G04402/AHP3/AHP1/AHP2/AHP5	0.552412	-0.57923	60463	1843.2	619	1.01e-05	1.33551	-1.04301	-0.946276	0.263596
OG0000745	AT4G12870/AT4G12890/AT4G12900/GILT/OSH1/AT1G07080	NA	-1.51156	35085.2	1967.25	641	1e-05	-0.699902	-1.13777	-1.07823	-0.615339
OG0000746	AT4G04460/AT4G22050/APA1/AT1G62290	0.692948	-1.44713	56108.6	2535.06	802	1.02e-05	1.26001	-0.251652	-0.155387	1.663
OG0000747	GAPC1/GAPC2/GAPCP-2/GAPCP-1	0.545393	-0.510984	70263	2558.73	731	9.87e-06	1.69537	-0.454537	-0.637165	-0.952958
OG0000748	PSK2/PSK5/PSK4/PSK1	0.84785	-2.12057	26927.3	563.747	181	8.75e-06	-1.24998	-2.57768	-2.53766	-2.42558
OG0000749	MIOX2/MIOX4/MIOX5/MIOX1	0.832632	-2.0504	70620.7	450.227	137	8.35e-06	1.86902	-2.4493	-2.46804	-2.3666
OG0000750	PTR4/PTR2/PTR5/PTR1/PTR6	0.651567	-1.44126	45416.5	2666.26	857	1.02e-05	0.244127	-0.537775	-0.379236	1.41619
OG0000751	AT3G12830/AT1G16510/AT1G56150/AT1G79130	0.757451	-1.70879	14641.5	518.787	166	9.16e-06	-1.97278	-2.26865	-2.22684	-1.74475
OG0000752	AGL6/SEP1/SEP2/AGL13/SEP3	0.771186	-1.99988	10961	463.253	122	7.78e-06	-2.24159	-2.39238	-2.63189	-2.8685
OG0000753	AT4G09160/AT1G30690/AT1G72160	0.62682	-0.844235	71102.4	1539.46	507	1e-05	1.88855	-1.02897	-0.966451	-0.182529
OG0000754	AT4G16745/AT4G32790/AT5G11610/AT5G19670/AT5G25820/AT5G37000	0.561	-1.01599	47168.6	1559.18	466	9.9e-06	0.235365	-1.72692	-1.76749	-1.24998
OG0000755	LOX5/LOX1	0.742557	-1.04821	52381.3	680.447	228	9.05e-06	1.2979	-1.50447	-1.43127	-1.44582
OG0000756	AT1G54070/AT1G56220	0.666525	-0.703438	16023.7	1013.18	314	9.43e-06	-1.37669	-1.09635	-1.11881	-1.09027
OG0000757	LBD41/LBD40/LBD42	0.931138	-2.23422	70845.5	564.638	170	8.22e-06	2.05345	-1.69922	-1.7044	-2.01494
OG0000758	OCT3/OCT1/OCT2	0.854579	-1.84304	31936.2	336.315	117	8.51e-06	-0.467387	-2.8167	-2.65182	-2.26075
OG0000759	AT5G16410/AT1G32910/AT1G78990	0.819379	-1.70372	18893.2	526.264	140	8.68e-06	-1.18308	-1.77039	-1.93982	-1.69922
OG0000760	NAC080/ANAC087/NAC6/NAC100/NAC046/NAC3	0.759769	-2.15242	52100.3	761.147	245	9.14e-06	0.575764	-2.78594	-2.69516	-2.60383
OG0000763	MSRB3/MSRB4/MSRB5/MSRB6/MSRB7/MSRB8/MSRB9/MSRB2	0.502626	-0.791783	48181.3	1746.25	546	9.74e-06	0.0687706	-1.84514	-1.84016	-1.89218
OG0000764	AT4G33070/AT5G01320/PDC3/PDC2	0.594917	-0.902668	29121.2	1072.15	339	9.67e-06	-0.727359	-1.43042	-1.43722	-1.11145
OG0000768	AT2G33845/AT4G28440/AT1G03810/AT1G10590/AT1G23750	0.361902	1.25845	79419.2	3582.49	1109	1.01e-05	2.01494	0.575047	1.05567	-0.0870696
OG0000769	ORP1A/ORP1B/ORP1C/ORP2B/ORP2A/ORP1D	0.429602	0.297371	70235.3	3603.35	1134	1.02e-05	1.58569	0.447133	1.08532	1.10135
OG0000771	AT2G25050/AT5G07740/AT5G58160/AT3G32410/AT3G32420/AFH14	0.430275	0.573995	35360.1	3187.26	883	1e-05	-0.439752	0.128665	-0.0779168	-0.202663
OG0000772	ENT6/FUR1/ENT4/AT4G05140/AT3G09990/ENT7	0.79237	-2.3082	3856	155.994	57	8.42e-06	-2.47448	-2.83313	-2.73135	-1.86728
OG0000773	YSL5/YSL8/YSL7	0.507006	0.0610707	46845.7	1426.39	492	1e-05	0.725379	-1.1228	-1.00652	-0.109679
OG0000776	PAP18/PAP20/PAP21/PAP22	0.664215	-1.29998	55486.8	1089.18	369	9.96e-06	1.22578	-1.40959	-1.34522	-0.347728
OG0000777	AT3G62730/AT1G47980	0.947413	-1.91744	16964	597.821	157	7.75e-06	-1.32228	-1.64391	-1.80032	-2.39238
OG0000778	AT2G39400/AT2G39410/AT2G39420/AT2G47630/AT3G55180/AT3G55190/AT3G62860	0.714808	-2.08033	45272.7	750.908	240	9.31e-06	0.230991	-2.54534	-2.45545	-2.15022
OG0000779	SWEET7/SWEET8/AtVEX1/SWEET4/SWEET6	0.817328	-2.2271	17181.3	430.248	112	8.15e-06	-1.78069	-2.51547	-2.70683	-2.55318
OG0000780	ZIF1/ZIFL1/ZIFL2	0.533622	-0.146678	20423.8	969.982	283	9.27e-06	-1.51206	-1.54934	-1.63459	-1.63113
OG0000781	AT5G14895/AT5G25240/AT5G62865/AT3G01430/AT3G48020	0.698064	-1.65996	35607.1	1368	438	9.9e-06	-0.415431	-1.45452	-1.42705	-0.860753
OG0000782	AT5G23400	0.796497	-0.649924	27711.5	1590.89	483	9.23e-06	0.19522	-0.0770019	-0.119167	-0.639774
OG0000785	AT3G19430	0.956928	-1.38898	1759.67	503.045	109	7.68e-06	-2.03382	-1.08752	-1.38696	-1.68271
OG0000791	PSKR1/PSKR2/RLP2/RLP3/PSY1R	0.588786	-0.85654	41606	1776.95	535	9.63e-06	0.341597	-0.847616	-0.911636	-1.18922
OG0000792	AT3G09010/AT1G16670	0.612859	-0.367664	29974.5	2168.71	631	9.75e-06	-0.241622	-0.223503	-0.34999	-0.573254
OG0000793	ACP4/ACP5/ACP1/ACP2/ACP3	0.501509	-0.334969	51452.7	2472.74	794	9.97e-06	0.673345	-0.704182	-0.609471	-0.771243
OG0000794	AGO5/AGO10/AGO1	0.597525	-0.654311	57375	2421.95	771	1.01e-05	1.31503	-0.343532	-0.259191	0.260135
OG0000795	AT5G16380/AT5G54530/AT3G07460/AT3G07470/AT1G61667	0.573042	-0.944319	30085	1809.28	517	9.84e-06	-1.18737	-1.27426	-1.41951	-1.24667
OG0000796	AAS/TYRDC	0.746393	-1.06266	30836.2	645.708	224	9.22e-06	-0.167092	-1.56363	-1.45715	-1.32082
OG0000797	MCT2/TEL1/MCT1/TEL2	0.893412	-2.32995	NA	NA	NA	NA	NA	NA	NA	NA
OG0000798	AT4G12980/AT4G17280/AT5G35735/AT5G47530/AT3G25290	0.749482	-1.88328	33480.8	1055.1	336	9.38e-06	-0.853728	-2.07652	-2.02665	-2.06357
OG0000799	AT2G36170/UBQ1/AT1G53930	0.613683	-0.7626	7851.83	3784.95	766	9.35e-06	-2.03142	1.23616	0.0641996	-1.19355
OG0000800	AT2G23830/PVA12/AT4G00170/VAP27-1	0.333841	1.80559	34515.3	3804.27	1198	1.03e-05	-0.237554	1.02177	1.74754	2.24159
OG0000801	UMAMIT38/UMAMIT37/UMAMIT40/UMAMIT41	NA	NA	64268.2	1109.32	389	9.89e-06	1.4804	-1.73098	-1.59106	-0.879399
OG0000802	AT5G21090/AT3G43740	0.386474	1.4522	41437.7	1425.31	483	9.94e-06	0.633444	-0.771243	-0.709256	-0.0514079
OG0000803	AT5G06740	0.891605	-1.01253	12307.5	519.227	160	7.87e-06	-0.895628	-1.06473	-1.07932	-1.53437
OG0000805	PIP1B/PIP1;4/PIP1;5/PIP1A/PIP1C	0.510259	-0.423281	32091.8	981.433	319	9.76e-06	-0.988017	-2.17544	-2.11194	-1.40877
OG0000806	SRS4/SRS3/STY2/SRS8/SHI/STY1/SRS7/SRS5	0.824087	-2.56304	16461.5	317.822	109	8.75e-06	-1.82548	-2.8685	-2.74425	-2.10076
OG0000807	AT4G09100/CNI1/ATL6/ATL15/AT1G72200	0.731972	-1.81319	31704.3	1318.95	389	9.19e-06	-0.793125	-1.4979	-1.59106	-2.05095
OG0000808	FC2/AME3/FC1	0.409811	0.960132	53547.6	3186.19	1012	1.02e-05	1.12451	0.35096	0.719459	1.622
OG0000809	AT2G14690/AT4G33810/AT4G33820/AT4G33830/AT4G33840/AT4G33860	0.847887	-2.51834	9148.67	943.582	174	8.02e-06	-2.39773	-1.58783	-2.17544	-2.68385
OG0000810	AT4G26485/AT1G55790/AT1G55800/AT1G55803	0.885836	-2.2998	NA	NA	NA	NA	NA	NA	NA	NA
OG0000811	AT2G18980/AT4G30170/AT4G37520/AT4G37530/AT5G14130/RHS19/AT3G49960	0.768802	-2.35759	17585.7	893.052	204	8.89e-06	-2.78594	-2.74425	-3.18339	-3.03242
OG0000812	RD22	0.73955	-0.394681	10556.5	792.805	201	8.68e-06	-1.0136	-0.729341	-0.910715	-1.06634
OG0000816	RAB1C/RAB1A/ATFP8/RA-5	0.28993	2.59595	68143.3	3356.88	1028	1.02e-05	1.622	0.313685	0.612769	1.42958
OG0000817	MAT3/SAM-2/MTO3/SAM1	0.583187	-0.813812	40047.1	2068.18	600	9.96e-06	-0.0203731	-0.859433	-0.989505	-0.617913
OG0000819	AT2G13350/AT2G33320/AT4G01200/AT3G04360/AT1G04540	0.675857	-1.54872	122506	1551.14	239	9.32e-06	2.85037	-1.51781	-2.47448	-2.13512
OG0000820	SCN1/AT1G12070/AT1G62450	0.772866	-1.52561	59230.5	1572.87	546	1e-05	1.94786	-0.0916487	0.0240226	0.75174
OG0000821	AT2G14760/RSL2/AT5G43175/RSL4	0.954545	-2.69331	NA	NA	NA	NA	NA	NA	NA	NA
OG0000822	AT4G29530/PEPC1/PS2	0.417532	0.893379	19532	1416.87	492	9.73e-06	-1.58143	-1.12968	-1.00652	-0.995975
OG0000823	AT2G21380/AT4G39050/AT5G06670/AT3G12020/AT1G21730	0.495895	-0.290273	56992.9	2337.08	741	1.02e-05	0.978158	-0.822196	-0.794792	0.647629
OG0000825	MAKR5/MAKR2	0.649564	-0.61241	13427.7	531.327	185	9.37e-06	-1.57404	-1.75035	-1.62998	-1.17394
OG0000826	AT2G10940/AT4G15160/CWLP/AT1G62500	NA	-1.93443	26489.8	827.256	267	9.15e-06	-0.972776	-1.74754	-1.68648	-1.75458
OG0000828	AT5G03490/AT1G51210/UGT89B1	0.808989	-1.67299	30381.5	1301.32	424	9.76e-06	-0.20701	-0.866935	-0.840236	-0.532512
OG0000829	AT4G26390/AT5G08570/AT5G56350/AT5G63680/AT3G04050/AT3G25960/AT3G55650/AT3G55810	0.705154	-2.17389	41741.3	2786.32	825	1e-05	0.348051	-0.0145952	-0.0663326	0.0422762
OG0000830	AT2G46930/AT5G23870/AT5G26670/AT3G05910/AT3G62060/AT1G57590	0.59276	-1.2372	36704.2	1521.58	499	9.87e-06	-0.726962	-1.75885	-1.65338	-1.31792
OG0000831	HTA8/HTA4/HTA11/HTA9	0.556523	-0.620631	37459.5	3295.17	966	1.01e-05	0.0112503	0.455886	0.491262	0.780693
OG0000832	cycp3;1/CYCP2;1/CYCP3;2	0.861157	-1.86446	30640	969.45	304	9.14e-06	-0.586564	-1.55237	-1.56054	-1.76894
OG0000834	PAL1/PAL3/PAL4/PAL2	0.533364	-0.407172	38646.7	954.566	272	9.47e-06	-0.138789	-1.90696	-2.03865	-1.66421
OG0000835	ACS4/ACS11/ACS7/ACS8/ACS5/ACS9	0.745663	-2.07267	11780	460.184	151	8.32e-06	-2.17544	-2.40316	-2.3376	-2.40316
OG0000836	ANN6/ANNAT7/ANNAT8/ANNAT2/ANNAT1	0.815476	-2.21664	61883.1	1007.78	337	9.61e-06	1.53437	-1.50259	-1.44755	-1.21426
OG0000839	AT2G03280/AT5G15740/AT3G02250/AT1G14020	0.431215	0.566345	40299.8	2917.2	918	1.03e-05	-0.0003041	-0.145546	0.0757821	2.24915
OG0000840	AT5G46150/ALIS1/AT1G16360/AT1G54320/ALIS5	0.520195	-0.518407	40792.7	3226.03	1008	1.02e-05	0.0492768	0.17141	0.505722	0.832471
OG0000841	NHX1/NHX3/NHX2/NHX4	0.621922	-1.06526	104123	1404.68	481	1.01e-05	2.56118	-1.41288	-1.3057	0.130505
OG0000842	ATCSLC08/CSLC12/CSLC5/CSLC6/CSLC04	0.487505	-0.200995	46367.9	3936.29	1130	1.02e-05	0.314963	0.89336	1.05514	1.07227
OG0000843	AT5G15140/AT3G17940/AT3G47800	0.717926	-1.29449	23428.1	2332.97	765	1e-05	-1.24469	-0.416426	-0.280951	0.0983681
OG0000844	CYP707A2/CYP707A1/CYP707A3/CYP707A4	0.705072	-1.4969	31307	1086.77	292	8.63e-06	-0.826039	-1.74058	-1.94383	-2.54534
OG0000845	AT3G23570/AT3G23600	NA	NA	27179.5	2189.18	655	9.88e-06	-0.483045	-0.20701	-0.286015	-0.25982
OG0000848	CXE18	0.769306	-0.528576	38441.9	677.15	225	8.78e-06	0.909795	-0.858993	-0.828179	-0.994977
OG0000851	PAP7/PAP8/PAP17/PAP3/AT1G25230	0.724022	-1.77478	23375.3	808.375	226	9.11e-06	-1.83522	-2.39773	-2.57768	-2.3423
OG0000852	PAP1/LPP3/LPP4/LPP2	0.589787	-0.863385	32100.1	1593.04	454	1.01e-05	-0.449486	-0.98505	-1.10471	0.103869
OG0000853	HMGB4/HMGB5/HMGB1/HMGB2/HMGB3	0.49381	-0.262636	76822.7	2697.48	839	1.01e-05	1.85355	-0.514379	-0.449486	0.010338
OG0000854	CDKB1;2/CDKB1;1/CDKB2;2/CDKB2;1	0.705928	-1.50054	6933	2226.3	432	8.86e-06	-3.09914	-0.728151	-1.45452	-2.31931
OG0000855	AP19/AT2G19790/AT4G35410/AT1G47830	0.297504	2.4475	30442.3	3506.23	1069	1.01e-05	-0.908416	0.482704	0.832471	0.34999
OG0000856	ZAT6/ZF3/ZF1/ZF2/AT3G49930/STZ	0.647619	-1.56965	28852.7	1276.23	310	8.87e-06	-1.30713	-1.79726	-2.13216	-2.63189
OG0000857	BGLU47/BGLU45/BGLU46	0.889474	-1.99553	18772.2	345.843	121	8.42e-06	-1.65577	-2.75762	-2.64173	-2.31044
OG0000858	AT2G36110/AT3G12410/AT3G12420/AT3G12430/AT3G12440/AT3G12460/AT3G12470	0.85024	-2.67172	NA	NA	NA	NA	NA	NA	NA	NA
OG0000860	HAT9/HAT22/HAT14	0.508935	0.043017	29724.9	911.128	313	9.52e-06	-0.670678	-1.63807	-1.52652	-1.34222
OG0000871	AT3G60520/AT1G02070	0.725094	-0.979049	19678.3	398.974	145	9.15e-06	-0.387089	-1.26676	-1.16371	-0.724193
OG0000872	AT4G02360/AT4G02370/AT1G02813/AT1G02816	0.558191	-0.634306	34911.8	1552.43	527	9.86e-06	-0.203905	-1.0187	-0.924613	-0.678312
OG0000873	SR34b/SR34a/SR34/SR30	0.533636	-0.410385	35500.7	3198.15	975	1.01e-05	-0.425063	0.140017	0.327449	0.260764
OG0000874	CHR42/CHR40/CHR38/chr31	0.521515	-0.32	58449	784.042	275	9.45e-06	1.21426	-2.20213	-2.01959	-1.69794
OG0000875	AT2G35030/AT3G21470/AT1G06143	0.583704	-0.552176	5586.83	1974.26	488	9.26e-06	-1.45803	0.205457	-0.109373	-0.611302
OG0000876	BPC1/BPC7/BPC2/BPC3	0.477428	0.0835924	31999.3	1787.48	592	9.91e-06	-0.0757821	-0.506413	-0.456899	-0.177894
OG0000877	YUC11/YUC10	0.93684	-1.83027	NA	NA	NA	NA	NA	NA	NA	NA
OG0000878	PUM11/PUM12/PUM8/PUM9/PUM10/PUM7	0.911133	-2.81012	NA	NA	NA	NA	NA	NA	NA	NA
OG0000879	HSFB4	0.672358	-0.0832958	30177.1	1111.88	360	9.37e-06	0.368476	-0.443439	-0.434066	-0.494695
OG0000880	SAH7/AT4G18596/AT5G10130/AT5G45880/AT1G29140/AT1G78040	0.60043	-1.27961	33108.2	2090.27	654	9.95e-06	-1.08642	-1.18676	-1.21299	-1.05143
OG0000881	SCA3/AT5G15700/MGP3	0.618034	-0.789763	10854.3	3985.19	965	9.49e-06	-2.25685	1.24932	0.487834	-1.37044
OG0000883	NEK3/NEK2/NEK5/NEK4/NEK1	0.616685	-1.23087	79353.7	1183.7	411	9.91e-06	1.91641	-1.91072	-1.7392	-1.04301
OG0000884	AT3G21360	0.704415	-0.234287	36959.4	1396.34	479	9.82e-06	0.808629	-0.237554	-0.133879	0.19708
OG0000885	EMB2296/AT4G36130/AT3G51190	0.614007	-0.766559	23821.7	3980.65	893	9.7e-06	-0.772062	1.45102	0.495727	-0.660054
OG0000886	UKL4/UK/UPRT1/UKL2/UKL5/UKL3	0.549731	-0.764578	84930.8	1821.82	622	1.01e-05	2.14716	-1.06152	-0.940109	0.537072
OG0000887	AT2G04910/AT5G35740/AT1G29380/AT1G79480	0.59347	-0.887229	48878.4	1111.94	259	9.39e-06	1.1092	-1.01157	-1.31215	-1.15064
OG0000890	SIB2/SIB1	0.844825	-0.835404	13952.7	908.865	261	8.34e-06	-0.781931	-0.615706	-0.713563	-1.26541
OG0000891	AKR4C8/ChlAKR/AKR4C10/AKR4C11	0.52856	-0.374313	57900.7	1722.07	565	9.99e-06	1.17092	-1.1436	-1.08314	-0.461967
OG0000892	AT5G22860	NA	NA	15440.3	271.632	99	8.39e-06	-0.666495	-1.53833	-1.46689	-1.24799
OG0000893	JAZ12/JAZ11	0.47458	0.627454	36633.5	1244.6	423	9.83e-06	0.28855	-0.907957	-0.842401	-0.398585
OG0000899	AT4G14920/AT5G36670/AT5G36740/ROS4/AT1G05380	0.54401	-0.493883	47717.7	3880.15	1157	1.01e-05	0.776576	1.12738	1.46244	0.459938
OG0000900	AT2G31820/ANK1/AT5G60070/AT1G05640/AT1G07710	0.488449	-0.208842	44961.8	1748.2	585	1e-05	0.588732	-0.868707	-0.801481	-0.0142911
OG0000901	MSS3/AT4G03290/UNE14/AGD11/AT1G05990	0.702732	-1.48969	34233.1	1233.64	371	9.15e-06	0.0995903	-0.91996	-0.964513	-1.36889
OG0000902	AT5G01950/AT5G37450/AT1G06840	0.676551	-1.1145	69291.1	1930.61	624	1.01e-05	1.99231	-0.403528	-0.37271	0.698737
OG0000904	AT2G16510/AVA-P1/VHA-C3/AVA-P2/AVA-P4	0.397274	0.807244	48523.2	3079.25	935	1.02e-05	0.461967	-0.163702	-0.0413633	0.683295
OG0000905	bHLH071/AT1G22490/AT1G72210	0.700295	-1.22209	20137.6	790.078	247	8.95e-06	-1.53535	-1.79879	-1.78516	-1.92994
OG0000907	AT3G15980/AT1G52360/AT1G79990	0.471541	0.372729	33581.4	4074.98	1181	1.02e-05	-0.312727	1.35126	1.59322	0.885683
OG0000908	CYCP4;1/CYCP4;3/CYCP4;2/AT3G05327/CYCP1;1	0.593783	-1.08848	34622.1	1529.07	512	1e-05	0.131425	-0.697186	-0.633816	0.352253
OG0000909	AT5G26990/HRB1/AT3G05700/AT3G06760/DI19	0.321574	1.94608	54006.8	2795.15	909	1.02e-05	0.825184	-0.435737	-0.152003	0.801481
OG0000910	AT5G41761/AT5G55620/AT3G09950/AT3G55570	0.824419	-2.00426	9323.5	528.293	183	8.76e-06	-1.89036	-1.76028	-1.63923	-1.63691
OG0000911	AT2G01250/AT2G44120/AT3G13580/AT1G80750	0.613465	-1.01797	9243.33	4195.18	992	9.49e-06	-2.73135	1.37591	0.42074	-1.64745
OG0000912	AT2G39980/AT5G01210	0.955448	-1.37363	12511.2	436.282	146	8.72e-06	-0.882986	-1.18922	-1.15478	-1.03779
OG0000913	AT2G45910/AT3G49060	0.371438	1.61697	51220.8	2208.18	749	1.01e-05	1.24205	-0.187478	0.00152027	0.834623
OG0000916	FRO4/FRO5/FRO2/FRO1/FRO3	0.726144	-1.78486	4148	392.12	83	8.35e-06	-3.06408	-2.61296	-2.92938	-2.35671
OG0000917	AT4G01280/LCL1/AT5G52660/RVE8/ASG4	0.407553	0.669397	57108.7	1828.99	554	1.01e-05	0.982583	-1.25598	-1.3274	-0.341919
OG0000918	AT4G02850/AT4G02860/AT1G03210	0.550903	-0.289657	44279.4	1296.49	414	9.8e-06	0.537775	-1.22192	-1.21363	-0.844571
OG0000919	AT2G33370/emb2171/AT1G04480	0.563296	-0.38798	7349.83	3592.56	824	9.5e-06	-2.55318	0.798969	-0.0742576	-1.35734
OG0000920	ERF15/ERF1/ORA59	0.76616	-1.50236	25909	579.912	193	8.99e-06	-1.02382	-2.18526	-2.08446	-1.89952
OG0000921	MYB96/MYB30/MYB94/MYB60/MYB31	0.694273	-1.64377	26533.7	888.544	276	9.04e-06	-1.53141	-2.27669	-2.28077	-2.4493
OG0000922	SUC8/SUC9/SUC6/SUT4/SUC2/SUC7/SUC1/SUC5	0.554458	-1.21526	34785.8	908.053	274	9.45e-06	-0.489548	-1.99453	-2.02194	-1.69409
OG0000924	AT4G36945/AT3G19310/AT1G13680/AT1G49740	0.483051	0.0300036	27496.5	1060.59	367	9.64e-06	-0.882088	-1.44755	-1.34823	-1.17819
OG0000925	AT4G39795/AT1G22160/AT1G78020	0.668034	-1.06944	36700.7	892.437	309	9.49e-06	-0.0480592	-1.66665	-1.53932	-1.3822
OG0000926	AT5G51080/AT3G01410/AT1G24090	0.709106	-1.25649	15753.2	1890.29	496	9.5e-06	-1.86554	-0.75902	-0.993481	-1.35658
OG0000929	4CL5/4CL2/4CL1/4CL3	0.735694	-1.63358	33510.9	858.932	233	9.44e-06	-0.611669	-2.0739	-2.20557	-1.71225
OG0000930	EIF4A1/EIF4A-2/AT1G72730	0.520805	-0.0533736	45598.1	3450.33	999	1.01e-05	0.634932	0.634188	0.648755	0.277157
OG0000931	AT4G26650/AT5G47620/AT5G55550/AT3G07810	0.459398	0.284113	44995.6	3270.52	970	1.03e-05	0.378583	0.22101	0.29839	1.82068
OG0000932	AT2G24170/EMP1/AT5G25100/TMN7/TMN6	0.508776	-0.403963	44667.3	4173.48	1159	1.02e-05	0.173262	1.22064	1.21109	1.19852
OG0000933	PME3/PME2	0.824636	-1.3805	30102	807.761	280	9.68e-06	-0.231928	-1.33182	-1.23812	-0.691768
OG0000934	XTH1/XTH2/XTH3	0.976397	-2.57915	21273.8	825.357	159	7.68e-06	-0.273052	-0.696798	-1.08368	-1.67277
OG0000935	RTL1/RTL2	0.695538	-0.842548	18678.2	489.279	181	9.48e-06	-0.458925	-1.10359	-0.980122	-0.363924
OG0000936	MUR3/AT2G29040/AT2G31990/GT13/AT2G32750/AT4G13990	0.373072	1.01401	38584.8	2482.32	757	1e-05	0.109679	-0.292991	-0.309217	-0.0776118
OG0000937	DIN10/SIP2/SIP1	0.793992	-1.61371	23629	971.731	258	9.13e-06	-1.22449	-1.54431	-1.72827	-1.77185
OG0000938	AT4G14280/AT5G18980/AT3G06210	0.642483	-0.939713	100676	1489.74	522	9.88e-06	2.73135	-0.721035	-0.608007	-0.25228
OG0000940	CSLB03/CSLB04/CSLB01/CSLB02/ATCSLB05/CSLB06	0.738388	-2.02679	10795	854.011	272	9.01e-06	-2.59492	-2.0818	-2.03865	-2.20905
OG0000941	WIN2/AT5G10740/AT5G24940/AT5G53140/AT1G43900	0.478548	-0.108832	28479	2742.86	884	1.02e-05	-1.09635	-0.296484	-0.0745625	1.32082
OG0000942	AT4G29260/AT4G29270	0.345543	1.95201	25459.2	1091.17	382	9.81e-06	-0.630104	-1.02742	-0.942477	-0.422734
OG0000943	SRR1	0.437801	1.34242	27882.8	1443.11	504	9.96e-06	0.209807	-0.201422	-0.0702945	0.573254
OG0000948	AT5G27980/AT3G22490/ATECP31/RAB28	0.964262	-2.78072	5222.33	642.182	138	7.52e-06	-2.31044	-1.57299	-1.9581	-2.67287
OG0000949	AT2G38970/AT5G60710/AT3G54780/AT1G08050	0.470954	0.161333	57909.1	1336.83	447	1e-05	1.17334	-1.48131	-1.39577	-0.34999
OG0000950	HRD/AT5G52020/AT1G12630	0.863917	-1.87636	10097.3	523.855	159	8.37e-06	-1.03987	-1.05673	-1.08368	-1.25265
OG0000951	AT5G16110/AT3G02555/AT1G13390/AT1G68490	0.472991	0.132352	42706.2	2453.71	730	1e-05	0.201422	-0.540588	-0.639028	-0.245694
OG0000952	AT2G01300/AT1G15010	0.768044	-1.15964	18853	568.566	171	8.37e-06	-1.18614	-1.69155	-1.69537	-1.89036
OG0000953	WRKY15/WRKY17/WRKY7/WRKY11	0.526729	-0.355674	41508.2	1414.19	433	9.47e-06	0.0998959	-1.4055	-1.45277	-1.67401
OG0000954	AT5G42860/AT3G24605/AT1G45688	0.597465	-0.653579	30736	2205.14	640	9.86e-06	-0.176041	-0.192741	-0.32264	-0.298391
OG0000955	AOX2/AOX1B/AOX1A/AOX1C/AOX1D	0.781594	-2.06017	17547	977.718	293	9.35e-06	-1.28321	-1.12795	-1.19169	-1.2004
OG0000956	NS1/SYNC1/NS2/SYNC3	0.414293	0.73948	27175.2	4094.23	1188	9.92e-06	-1.22514	1.22642	1.50165	-0.767972
OG0000957	AT3G13980/AT3G42800/AT1G54200	0.781482	-1.5606	26627	1045.78	338	9.19e-06	-0.960165	-1.45979	-1.43979	-1.71093
OG0000958	AMT1;1/AMT1;4/AMT1;5/AMT1;3/AMT1;2	NA	-2.54005	49262.2	558.475	200	9.04e-06	1.13603	-1.71093	-1.56778	-1.45715
OG0000959	AT2G32020/AT2G32030/AT3G22560	0.796013	-1.628	22245.3	1147.77	304	8.46e-06	-0.907957	-0.980614	-1.15241	-1.84514
OG0000960	AT5G10420/AT5G44050/AT5G65380	0.769462	-1.50787	41526.7	748.548	254	9.35e-06	0.640894	-1.40305	-1.33255	-1.19603
OG0000961	RNR1	0.816832	-0.728645	9877.07	2280.23	575	9.25e-06	-1.06259	0.42906	0.0940916	-0.62788
OG0000962	AT2G46690/AT4G00880/AT5G53590/AT3G61900	0.699879	-1.47287	29792	921.062	278	9.41e-06	-0.665357	-1.62541	-1.65219	-1.47496
OG0000963	AOS	0.682451	-0.129073	25618.7	802.764	240	9.15e-06	0.0437979	-0.718278	-0.775343	-0.723798
OG0000965	AT5G12890	0.560652	0.524163	50332.5	738.827	265	9.59e-06	1.56157	-0.783996	-0.701846	-0.19863
OG0000966	PAO1	0.787083	-0.618482	25417.5	322.481	113	8.45e-06	0.0291934	-1.42202	-1.35353	-1.19977
OG0000972	PPa2/PPa3/PPa5/PPa4/PPa1	0.33928	1.61479	97447.8	2001.92	667	1.01e-05	2.36162	-1.10807	-1.00854	-0.179439
OG0000973	NET4B/NET3C/NET3B/NET4A/NET3A	0.579545	-0.989604	81846	988.466	347	9.86e-06	2.08983	-1.84681	-1.7031	-0.957276
OG0000975	G6PD2/G6PD1/G6PD4/G6PD3	0.618714	-1.04668	35611.7	1690.2	512	9.73e-06	-0.414106	-1.16251	-1.2149	-1.27976
OG0000976	HAC5/HAC12/HAC4/HAC2/HAC1	0.455854	0.142198	39743.2	4154.94	1052	1e-05	-0.0514079	1.3057	0.745703	-0.189954
OG0000977	ABI1/ABI2/HAB2/HAB1	0.658935	-1.2716	52911.6	1740.6	599	1e-05	0.90429	-1.12394	-0.990994	-0.27179
OG0000978	AT3G07030/AT1G20220/AT1G76010	0.361403	1.53996	20932.9	2662.4	782	9.81e-06	-1.46957	-0.120392	-0.228494	-0.814122
OG0000979	SRO5/SRO4/SRO2/SRO3	0.802267	-1.90823	18230	757.569	217	9.12e-06	-1.2329	-1.39015	-1.48679	-1.39335
OG0000980	APL4/APL3/APL1/APL2	0.634082	-1.15042	34267.3	1379.81	438	9.38e-06	-0.54094	-1.44237	-1.42705	-1.80495
OG0000981	ABCC2/ABCC1/ABCC12/ABCC11	0.554501	-0.599271	71554.1	1862.4	590	1.01e-05	1.75885	-1.02485	-1.01513	0.0596301
OG0000982	PLDALPHA3/PLDALPHA1/PLDALPHA2	0.473824	0.348442	47105.8	3073.3	957	1.02e-05	0.743296	0.248515	0.455212	1.65219
OG0000983	AT2G18750/AT2G24300/AT4G25800/AT4G31000/AT5G57580	0.350168	1.45731	55054	2614.47	828	1.01e-05	0.890645	-0.586925	-0.490919	0.253849
OG0000984	AT2G14900/AT2G39540/AT5G59845/AT1G10588	0.785502	-1.83982	25331.1	715.091	196	8.92e-06	-0.640521	-1.44841	-1.58998	-1.54531
OG0000985	GUS2/GUS3/GUS1	0.673582	-1.10194	43246.3	852.097	304	9.73e-06	0.460953	-1.71754	-1.56054	-0.996474
OG0000986	ARPN/ENODL22	0.933779	-1.81625	16569.7	313.828	104	8.25e-06	-0.593802	-1.44668	-1.42369	-1.30927
OG0000987	AT5G13980/AT5G66150/AT3G26720	0.589537	-0.601395	44710.7	1610.4	544	1.01e-05	0.848487	-0.634931	-0.561468	0.44344
OG0000988	AT3G28020/AT3G48770	0.762835	-1.13396	6868.5	139.973	51	8.07e-06	-1.32667	-1.94584	-1.86209	-1.40143
OG0000989	AT4G22530/AT5G10830	0.691849	-0.82747	30993.8	1173.81	355	9.46e-06	-0.154772	-0.960647	-1.00198	-1.0509
OG0000998	ATSPS4F/SPS2F/SPS1F/SPS3F	0.661455	-1.28162	43442.2	1303.27	423	9.89e-06	0.262337	-1.51588	-1.47949	-0.887485
OG0000999	AT1G06340/AT1G09320	0.655071	-0.639736	30610.1	2657.24	869	9.9e-06	0.394309	0.708474	0.876717	0.371081
OG0001000	AT2G01970/AT5G37310/AT1G08350/AT1G14670	0.443652	0.436572	34983.6	3968.26	1111	1.02e-05	-0.475542	1.05992	1.07065	1.54632
OG0001002	ATBCAT-5/BCAT3/BCAT-1/BCAT-2/BCAT7/AT1G50110	0.566217	-1.05541	91190.9	1489.15	510	1e-05	2.22322	-1.58891	-1.45015	-0.494352
OG0001003	AT5G49990/AT5G62890/NAT8/AT1G49960/NAT7	0.552044	-0.781714	56164.5	1637.74	555	1.01e-05	0.946276	-1.43127	-1.32301	0.102035
OG0001004	AT2G32070/AT5G10960/AT1G15920/AT1G80780	0.350565	1.55464	45163.4	2876.42	940	1.02e-05	0.388073	-0.187169	0.163393	0.991988
OG0001005	AT4G22290/AT1G16860/AT1G78880	0.467807	0.405246	39803.3	2510.78	809	1.02e-05	0.200491	-0.27179	-0.129278	0.862516
OG0001006	DIR1/AT5G48490/AT5G55410/AT5G55450/AT5G55460	0.828303	-2.01993	14974.2	682.079	205	8.57e-06	-2.27669	-2.32836	-2.35671	-2.61296
OG0001007	AT4G16580/AT4G33500/AT5G66720	0.342162	1.82556	51450.3	3309.4	1067	1.02e-05	0.995475	0.468744	0.992983	0.887935
OG0001009	AT1G16905/AT1G78820/AT1G78830/AT1G78850/AT1G78860	0.783841	-2.07014	17028	664.516	224	9.09e-06	-2.12629	-2.36162	-2.23786	-2.14716
OG0001010	AT5G19090/AT3G06130	0.626891	-0.456491	42379.4	1149.47	399	9.7e-06	0.699514	-0.978649	-0.903832	-0.64838
OG0001011	AT5G04160/AT5G05820/AT3G10290/AT3G11320	0.434269	0.535727	57303.7	3201.63	958	1.02e-05	1.31143	0.366199	0.461291	1.55339
OG0001013	SCL28/SCL30A/SCL33	0.570502	-0.444062	32031.9	2797.68	867	9.98e-06	-0.0721235	0.316241	0.409472	0.0852385
OG0001014	AT4G12680/AT4G37030/AT5G40640/AT3G27390	0.512902	-0.240671	61559.3	1529.77	488	9.84e-06	1.37748	-1.30641	-1.28599	-1.02536
OG0001016	J8	0.690782	-0.170922	10788.3	1477.02	389	9.25e-06	-0.993481	-0.172028	-0.360028	-0.629362
OG0001017	AT4G25433/AT5G62150/AT3G52790	0.830092	-1.74828	22174.3	520.35	159	8.57e-06	-0.913481	-1.7792	-1.7792	-1.78666
OG0001024	DML1/DML3/DME/DML2	0.491656	-0.0465672	37538.7	3140.27	915	1.02e-05	-0.240996	0.0837128	0.0614577	0.86384
OG0001025	scpl30/scpl33/scpl31/SCPL32	0.881059	-2.28346	9308	361.221	112	8.09e-06	-1.10695	-1.34974	-1.3604	-1.38537
OG0001026	AT4G27435/AT3G15480/AT1G13380/AT1G52910/AT1G61065	0.421935	0.507619	39988.3	2026.42	645	1.01e-05	-0.230679	-1.08917	-1.06581	0.416426
OG0001027	AT2G03040/AT2G03290/AT3G29070/AT1G14010/AT1G26690/AT1G69460	0.394691	0.710268	29748.3	3386.03	1001	1.01e-05	-0.670297	0.555427	0.658921	0.693314
OG0001028	XT2/XXT3/XT1/XXT4/XXT5	0.358258	1.32302	52407.2	3066.48	909	1.02e-05	0.720247	-0.176967	-0.152003	0.81879
OG0001029	AT5G40700/AT3G01710/AT3G27350/AT1G24160/AT1G70100	0.565741	-0.889421	55713.5	1496.12	514	1.01e-05	0.924613	-1.58143	-1.42958	-0.309536
OG0001030	PGAZAT/QRT2/ADPG1/AT1G80170	0.855085	-2.16457	49168.6	1083.55	384	9.89e-06	0.874486	-1.41868	-1.30784	-0.585842
OG0001031	RAB8C/AT5G59840/RABE1e/RABE1c/RAB8	0.393105	0.848888	41191.9	3926.04	1210	1.02e-05	-0.116411	0.882537	1.60634	1.01259
OG0001032	AT3G23460/AT3G23470/AT3G23480/AT3G23510/AT3G23530	0.70926	-1.70752	19839.9	609.24	219	9.62e-06	-1.89952	-2.49445	-2.26468	-1.44755
OG0001034	PRK2A/AT4G31250/PRK1/PRK4/PRK5	0.934063	-2.75354	8756.17	1536.19	221	7.64e-06	-1.96225	-0.691768	-1.47316	-2.50834
OG0001036	HSPRO2/AT3G55840	0.607734	-0.336845	10969.2	1179.68	308	8.59e-06	-1.76315	-0.953437	-1.14126	-1.76604
OG0001037	AT2G40270/MRH1/AT5G45840/AT3G56050	0.513309	-0.246151	71182.7	1432.03	433	9.86e-06	1.73783	-1.39335	-1.45277	-0.975708
OG0001038	MLO15/MLO1/MLO13	NA	NA	25135	1119.13	382	9.89e-06	-0.656279	-1.00299	-0.942477	-0.234115
OG0001039	AT5G02580/AT3G28990/AT3G55240/AT1G10657	0.851683	-2.14059	11902.3	579.939	172	8.55e-06	-2.169	-2.18197	-2.18526	-2.24536
OG0001041	AT2G25560/AT5G50115/AT5G53150	0.539994	-0.19798	22384.9	2741.73	878	9.92e-06	-0.897901	0.274315	0.447469	-0.140631
OG0001042	RBCS3B/RBCS2B/RBCS1B/RBCS1A	0.800903	-1.90098	8006.33	1853.58	453	8.74e-06	-2.92938	-1.03311	-1.37826	-2.43727
OG0001043	SD2-5/AT5G35370	0.639851	-0.549424	49422.9	1206.37	407	9.71e-06	1.14068	-0.937275	-0.883435	-0.642762
OG0001044	AT2G32910	0.443967	1.28364	16941.3	2420.68	775	9.98e-06	-0.574688	0.533914	0.596343	0.607641
OG0001045	AT5G50760	0.908101	-1.0768	8926.33	507.169	155	7.98e-06	-1.14243	-1.08259	-1.10639	-1.45189
OG0001051	AT2G39590/AT5G59850/RPS15AD/RPS15A	0.556007	-0.61348	11009.2	3895.73	859	9.53e-06	-2.23786	1.1477	0.0651137	-1.3252
OG0001052	AT2G47820/AT1G09040/AT1G09050/AT1G55050	0.581818	-0.806425	18158.2	1375.44	470	9.74e-06	-1.69537	-1.15597	-1.05992	-0.978158
OG0001053	AT4G12840/AT4G18530/AT1G11170/AT1G61240	0.51713	-0.275507	38059.7	841.396	292	9.77e-06	-0.190264	-2.10353	-1.94383	-1.20604
OG0001055	AlaAT1/GGT1/AOAT2/ALAAT2	0.624194	-1.07891	43215.7	1685.8	524	9.93e-06	0.245067	-1.16611	-1.18492	-0.719853
OG0001056	MYB110/MYB52/MYB105/MYB54	0.81098	-1.94608	NA	NA	NA	NA	NA	NA	NA	NA
OG0001057	AT4G17470/AT4G17480/AT4G17483/AT5G47330/AT5G47340/AT5G47350/AT3G60340	0.402664	0.506611	30469.8	2510.81	824	1.01e-05	-1.14477	-0.674871	-0.509526	0.184385
OG0001058	AT1G20150/ATSBT5.2	0.846209	-1.45646	32117.8	667.523	218	8.75e-06	0.49607	-0.874041	-0.845006	-1.0187
OG0001059	UGD3/UDG4/AT3G01010/UGD2/UGD1	0.677935	-1.5626	69860.1	3051.66	899	1.01e-05	1.67154	-0.0015203	-0.0130747	0.355814
OG0001060	LCR69/PDF2.1/LCR68/LCR72/LCR75/PDF2.5/LCR66	0.832575	-2.59595	55765.3	1409.36	307	9.25e-06	0.926479	-1.67154	-2.1411	-2.21255
OG0001061	EXO70D3/EXO70D2/EXO70D1	0.460462	0.477256	49262.7	1992.03	665	1e-05	0.880743	-0.680227	-0.599615	-0.0846282
OG0001063	TIP2;2/TIP2;3/DELTA-TIP	0.806637	-1.66585	20030.3	835.325	261	9.22e-06	-1.54331	-1.73783	-1.71093	-1.67897
OG0001065	AT2G21430/AT4G16190/RD19/AT3G54940	0.740424	-1.64835	34158.4	1433.23	458	9.76e-06	-0.552591	-1.39095	-1.36271	-1.21046
OG0001066	AT2G28620/AT2G36200/AT2G37420/AT3G45850	0.652489	-1.24038	54022.9	2801.92	631	1.01e-05	0.968879	-0.254163	-0.918105	0.115799
OG0001067	AT2G38150/AT2G38152/AT5G01250/AT3G09020/AT1G61050	0.842623	-2.33896	29126.3	948.185	297	8.91e-06	-0.725379	-1.57931	-1.59539	-1.97921
OG0001068	AT2G41480/AT5G39580/AT5G64120	0.760961	-1.4799	13330	491.06	144	8.24e-06	-2.06613	-2.33295	-2.40865	-2.45545
OG0001069	ABCA12/ABCA10/ABCA3/ABCA4/ABCA5/ABCA6/ABCA7/ABCA8	0.596394	-1.51064	41555	611.119	203	8.9e-06	0.104786	-2.48768	-2.37672	-2.29324
OG0001070	AT3G57120	0.630008	0.126987	45398	1595.54	524	9.77e-06	1.32447	-0.0739527	-0.0243268	0.0913433
OG0001078	WLIM2a/PLIM2a/WLIM2b/PLIM2c/PLIM2b	0.602071	-1.14585	99541.6	2501.29	752	1.01e-05	2.51547	-0.503995	-0.56753	0.277789
OG0001079	SPPL3/SPPL4/SPPL5/SPPL2	0.390504	1.02545	41435.7	3646.41	1133	1.03e-05	0.0947024	0.650257	1.19852	2.49445
OG0001080	AT2G05330/AT2G40440/AT2G40450/AT4G04090/AT5G48510/AT3G29740/AT3G56230/AT1G01640	0.700921	-1.99122	43304.2	852.762	258	9.33e-06	0.756184	-1.27221	-1.31865	-1.22449
OG0001082	AT5G09490/AT5G09500/AT5G09510/AT5G43640/AT5G63070/RPS15	0.635866	-1.50603	11156.8	3795.36	890	9.47e-06	-1.74754	1.24667	0.486123	-1.04563
OG0001083	EFE/AT1G12010/ACO2	0.716917	-1.28837	20365.4	504.246	175	9.31e-06	-1.51588	-2.29748	-2.16582	-1.57931
OG0001084	AT2G27240/AT3G11680/ALMT1/AT1G08440	0.885869	-2.30398	10553	314.138	103	8.19e-06	-1.01411	-1.44409	-1.43552	-1.33108
OG0001085	PPCK2/PPCK1	0.848162	-1.45988	21656.5	595.233	200	9.41e-06	-0.959201	-1.64745	-1.56778	-1.11767
OG0001086	AT5G50150/AT1G10750/AT1G23340/AT1G70550	0.697241	-1.46505	55575.3	1223.78	388	9.59e-06	1.0509	-1.60966	-1.5943	-1.48863
OG0001087	PEPKR2	0.29884	2.85937	31807.3	3025.26	943	1.01e-05	0.47316	0.971313	1.08917	1.25866
OG0001088	AT2G01260/AT4G16100/AT1G15030	0.36342	1.50787	40835.4	2031.56	693	1.01e-05	0.290452	-0.64613	-0.528312	0.352901
OG0001089	AT5G20820/AT1G17345/AT1G72430	0.624155	-0.826222	26670.1	939.459	293	9.21e-06	0.117636	-0.582957	-0.610569	-0.664219
OG0001090	CA2/CA1/BCA3/BCA4	0.640617	-1.18074	36926	1294.81	340	9.7e-06	-0.291721	-1.52263	-1.72288	-1.31865
OG0001092	RS31a/RS40/RS41/RS31	0.497717	-0.101105	65731.2	3475.61	1048	1.01e-05	1.52652	0.454537	0.718278	0.498479
OG0001094	NCED2/NCED3/NCED6/NCED5/NCED9	0.776046	-2.01766	11397.7	567.372	176	8.58e-06	-0.953437	-0.987522	-0.999977	-1.13372
OG0001095	AT4G16765/AT4G16770/AT3G46480/AT3G46490/AT3G46500/AT1G35190	0.768712	-2.19641	24426.7	1319.46	454	9.8e-06	-1.47586	-1.49697	-1.37591	-1.11824
OG0001096	BAN	0.984043	-1.60937	8824.67	313.603	99	7.45e-06	-1.15005	-1.44928	-1.46689	-1.87781
OG0001097	AT4G33490/AT1G44130/AT1G77480	0.531163	-0.126391	21799.8	966.879	343	9.73e-06	-1.38617	-1.55543	-1.41536	-0.997474
OG0001098	AT5G28050/AT3G05300	0.646681	-0.592917	37871.8	1078.15	375	9.74e-06	0.869594	-0.468065	-0.399902	0.0419719
OG0001100	INV-E/INVH/A/N-InvC/A/N-InvA	0.49191	-0.0486385	31038.7	1784.38	609	1e-05	-0.54411	-0.841535	-0.744499	0.0684658
OG0001101	AT4G10480/NACA3/AT3G12390/NACA2/NACA5	0.51719	-0.482562	42195.9	4232.06	1020	9.88e-06	-0.0310186	1.30856	0.419412	-1.11484
OG0001103	ERF71/EBP	0.778324	-1.20237	12582.7	448.646	156	8.9e-06	-1.64863	-1.94786	-1.80495	-1.55136
OG0001104	PAP10/PAP11/PAP12/PAP25/PAP19/PAP5/PAP6	0.629258	-1.59868	49076.8	632.803	202	9.5e-06	0.869151	-2.08983	-2.02903	-1.36579
OG0001105	CEP1/CEP2/CEP3	0.841409	-1.78924	24320.2	558.758	174	8.6e-06	-1.16371	-2.21608	-2.17544	-2.21964
OG0001106	AT5G18650/AT5G22920/AT5G25560/AT3G62970	0.438035	0.500907	25930.5	1918.91	577	9.93e-06	-1.34297	-0.973264	-1.04826	-0.726962
OG0001107	PER64/AT5G51890	0.773904	-1.17955	5198.33	1066.7	204	8.24e-06	-2.31485	-1.05407	-1.54531	-2.0035
OG0001109	AT5G09760/AT5G64640	0.575054	-0.104373	31344.3	1032.93	358	9.88e-06	-0.12652	-1.08314	-0.994977	-0.248515
OG0001110	AT5G25940	0.495013	0.919227	37715.7	1980.4	632	1.01e-05	0.856357	0.209185	0.224438	0.917179
OG0001119	PRA1.F4/PRA8/PRA1.E/PRA7	NA	0.338096	73415.5	2264.8	719	1.02e-05	2.16266	-0.127439	-0.0931754	1.372
OG0001120	MAM1/IMS2/MAML-4/IMS1	0.473291	0.129073	45715.8	2318.15	718	9.88e-06	0.423732	-0.64838	-0.685601	-0.912558
OG0001122	PUP2/PUP3/PUP1	0.776642	-1.53899	16491	359.226	129	8.91e-06	-0.599615	-1.35734	-1.26608	-0.916716
OG0001124	NRT1.8/AT5G19640/NRT1.5	0.885836	-1.97434	21458.5	563.97	159	8.38e-06	-0.977668	-1.7031	-1.7792	-1.88315
OG0001126	AT5G06700/TBL4/TBL1/TBL2	0.549524	-0.553209	19220	1416.61	437	9.79e-06	-1.15894	-0.777398	-0.814122	-0.469423
OG0001127	AT5G38320/AT3G18300/AT1G48780/AT1G67050/AT1G68330	0.526248	-0.57121	35936.4	1245.75	421	9.84e-06	-0.113351	-1.27357	-1.19479	-0.738096
OG0001128	AT4G13860/AT5G06210/AT5G59860/AT3G46020/AT1G73530	0.546023	-0.729802	27459	2428	772	9.87e-06	-1.19852	-0.564318	-0.50745	-0.933978
OG0001130	SWEET17/SWEET16	0.77668	-1.19149	41272.7	661.14	234	9.31e-06	0.624551	-1.53634	-1.40877	-1.24271
OG0001131	CNGC19/CNBT1	0.725354	-0.979526	31775	1796.99	535	9.65e-06	-0.0974516	-0.498479	-0.582596	-0.750127
OG0001132	AT2G44735/AT4G00893/AT4G10660/AT4G10695/AT4G10700/AT4G12370/AT4G12382/AT3G18720/AT3G56470/AT1G49360/AT1G57790	NA	NA	17052.7	902.6	321	9.61e-06	-1.79117	-1.64981	-1.50259	-1.21744
OG0001133	AT5G12440/AT3G21100/AT3G51950/AT3G63450	0.586043	-0.836662	46112.3	1848.85	612	1.01e-05	0.461291	-1.03883	-0.961612	-0.0980626
OG0001134	AT2G15130/AT2G15170/AT2G15220	0.772006	-1.51995	4047.33	249.126	81	7.66e-06	-1.64391	-1.59322	-1.58037	-1.69665
OG0001135	HAK5	0.97609	-1.52277	5164.33	143.627	52	7.51e-06	-1.50825	-1.92024	-1.84681	-1.83522
OG0001136	PYL4/PYL5	0.639501	-0.548393	27442.3	923.311	289	9.36e-06	-0.456899	-1.18063	-1.2073	-1.18984
OG0001137	MIZ1/AT5G23100/AT3G25640	0.742167	-1.40784	28652	1086.42	355	9.57e-06	-0.770834	-1.41453	-1.3822	-1.2846
OG0001138	RPL16A/RPL16B/AT5G45775/AT3G58700	0.620805	-1.05902	9829.83	4403.74	973	9.38e-06	-2.65182	1.66909	0.31688	-1.81908
OG0001139	AT1G34300	0.587248	0.369246	30912	1893.12	617	9.87e-06	0.411788	0.140939	0.188407	0.292673
OG0001141	AT5G46060	0.912451	-1.10086	NA	NA	NA	NA	NA	NA	NA	NA
OG0001147	CYP86A8/CYP86A2/CYP86A1/CYP86A4/CYP86A7	0.786236	-2.0855	88914.9	1035.88	323	9.48e-06	2.1411	-2.098	-2.09254	-1.88675
OG0001148	G3Pp5/G3Pp4/G3Pp2/G3Pp1/G3Pp3	0.496912	-0.301389	27487	1317.22	451	9.94e-06	-0.884333	-1.19852	-1.11427	-0.43006
OG0001149	MIF2/MIF3/MIF1/HB33	0.810225	-1.94023	28362.2	827.239	245	8.91e-06	-0.798132	-1.74894	-1.79573	-1.98791
OG0001150	P4H5/AT4G35810/AT5G66060/AT1G20270	0.433349	0.545647	63483.5	2429.14	775	1.01e-05	1.60634	-0.339664	-0.250083	0.40782
OG0001151	AAP7	0.885178	-0.990086	11572.7	231.183	87	8.74e-06	-0.942951	-1.64274	-1.53733	-1.02228
OG0001152	WRKY43/WRKY75/WRKY24/WRKY45/WRKY56	0.772553	-2.00207	36309.5	642.874	184	8.73e-06	0.268006	-1.56986	-1.63691	-1.65817
OG0001153	AT3G03270/AT3G17020/AT3G53990	0.492327	0.183833	34523.6	1956.91	617	9.83e-06	-0.236928	-0.704961	-0.725775	-0.767156
OG0001154	BBX9/BBX8/COL9/BBX10	0.534393	-0.419405	12641.7	1131.3	293	9.48e-06	-1.6404	-0.991491	-1.19169	-1.01972
OG0001155	AT2G38070/AT5G01170/AT5G58930/OPS/AT3G46990	0.698268	-1.66113	43307	1785.98	595	1.02e-05	0.0632856	-1.29157	-1.20793	0.557912
OG0001156	EML4/EML2/EML3/EML1	0.44323	0.438849	32662.5	4586.89	1366	1.03e-05	-0.692154	1.94383	2.70683	1.70962
OG0001157	AT2G44220/AT2G44240/AT5G56530/AT3G13510/AT3G48230/AT1G55360	0.572195	-1.09492	45960	1481.18	499	1.01e-05	0.447469	-1.34748	-1.24998	-0.048668
OG0001158	AT3G16060/KINESIN-13A	0.565107	-0.0442003	69179.8	3813.76	1171	1.03e-05	1.97066	1.26068	1.73098	2.6622
OG0001159	AT2G04570/AT2G42990/AT4G26790	0.912157	-2.11778	31439	742.864	202	8.87e-06	-0.510912	-1.86728	-2.02903	-2.01959
OG0001160	ABCC10	0.893116	-1.01996	20988	787.414	256	9.39e-06	-0.29426	-0.735703	-0.726567	-0.481338
OG0001161	HSD4/HSD1/HSD7/HSD1/HSD6/HSD2/HSD3	0.547241	-0.741813	8402.33	389.577	121	7.94e-06	-2.00124	-2.11477	-2.10912	-2.20557
OG0001162	AGO4/AGO6/AT5G21030/AGO9	0.818543	-1.97851	32967.7	2259.33	712	1e-05	-0.371081	-0.47214	-0.466709	-0.0273684
OG0001163	PLP6/PLP8/pPLAIIIbeta	0.653353	-1.00222	25349.7	725.658	260	9.6e-06	-1.07443	-1.90323	-1.71621	-1.23225
OG0001165	PYL7/PYL10/RCAR3/RCAR1	0.547508	-0.531638	58467.7	1267.82	434	9.9e-06	1.37356	-1.25131	-1.16072	-0.551529
OG0001166	AT5G16010	0.868926	-0.924652	26602.5	698.269	245	9.42e-06	0.113657	-0.833331	-0.761049	-0.446461
OG0001167	PFK3/PFK1/PFK6/PFK7/PFK4	0.303006	2.2998	50356.3	1540.72	532	1.01e-05	0.607641	-1.52945	-1.37669	-0.330016
OG0001168	AT5G01650/AT5G57170	0.400729	1.28905	30671.5	1848.61	580	9.79e-06	-0.18222	-0.464675	-0.482362	-0.475542
OG0001170	AT2G36540/AT2G36550/AT3G29760	0.656909	-1.01204	42489.1	981.349	353	9.87e-06	1.14536	-0.539532	-0.453189	0.289184
OG0001171	AT2G20010/AT2G25800/AT2G33420/AT1G04470	0.443907	0.430403	36866.2	3056.25	984	1.01e-05	-0.296484	0.00547301	0.370429	0.526216
OG0001172	BSL3/BSL1/BSU1/BSL2	0.303658	2.34354	60572	4133.53	1163	1.01e-05	1.47316	1.41536	1.49418	0.657033
OG0001173	CSD2/CSD3/CSD1	0.489155	0.219427	24864.7	1648.95	556	9.83e-06	-1.11314	-0.944375	-0.868707	-0.773292
OG0001174	PAP24/PAP27/AT1G13750	0.627933	-0.850584	48599.7	1108.19	355	9.45e-06	1.07986	-1.01564	-1.00198	-1.06688
OG0001175	TOM3/TOM1/THH1	0.528929	-0.110913	38648.3	1958.33	657	1.01e-05	0.112127	-0.703403	-0.623443	0.188716
OG0001176	NUDT17/NUDT18/NUDT4/NUDT21	0.58688	-0.842127	40402.7	1150.93	272	9.51e-06	0.00881771	-1.68146	-2.03865	-1.60303
OG0001177	AT5G16340/AAE5/AT1G21530/AT1G21540/AT1G75960/AAE2	0.733388	-1.824	21635.3	1136.55	355	9.41e-06	-1.73783	-1.69537	-1.67401	-1.75885
OG0001178	AT4G17690/AT5G40150/AT5G47000/AT3G28200/AT1G24110	0.652055	-1.44293	28412.4	1562.29	501	9.86e-06	-0.794375	-1.00854	-0.98209	-0.695636
OG0001179	AT5G08660/AT1G30755/AT1G34320	0.656005	-1.0081	61054.8	1955.51	676	1.01e-05	1.49048	-0.706131	-0.572179	0.379236
OG0001180	EXLB1	0.918659	-1.13284	18675.2	439.935	147	8.4e-06	-0.459263	-1.18124	-1.14653	-1.23943
OG0001182	AT2G01630/AT3G13560/AT1G66250	0.551934	-0.300462	60339.2	1381.48	478	1e-05	1.46244	-1.15419	-1.04196	0.0313228
OG0001183	AT2G40120/AT4G03175/AT3G17750/AT1G73450/AT1G73460	0.506242	-0.375582	28953.4	3105.69	910	1.02e-05	-1.05302	0.0593255	0.0364947	0.655148
OG0001185	AT2G42320/AT5G06930/AT5G43230/AT3G01810/AT3G57780	0.614094	-1.2165	38670.3	1288.92	429	1e-05	-0.134799	-1.5324	-1.46422	-0.207942
OG0001186	ILL3/ILR1	0.649041	-0.609205	35524.1	893.648	313	9.44e-06	0.201732	-1.21744	-1.12623	-1.0766
OG0001187	AT4G13180/AT5G18210/AT3G03980/AT3G04000	0.570371	-0.719809	32512.8	1242.95	431	9.9e-06	-0.710038	-1.59106	-1.45627	-0.857235
OG0001188	AT3G07350/AT3G25240	0.868594	-1.52372	5636.33	253.022	64	8e-06	-1.45189	-1.58249	-1.69794	-1.43893
OG0001189	AT2G40110/AT5G53940/AT3G08990/AT3G11230/AT3G55890	0.53499	-0.643367	38600.8	1504.08	518	9.96e-06	-0.34999	-1.57195	-1.41288	-0.851541
OG0001190	AT2G28200/AT5G03510/AT5G04390/AT3G10470	0.753198	-1.69248	28447.7	1118.54	262	9.36e-06	-0.369127	-1.0045	-1.30143	-1.18799
OG0001192	SPX2/SPX3/SPX1	0.824938	-1.72427	40190.5	1361.2	402	9.81e-06	0.240057	-1.16791	-1.25131	-0.822196
OG0001193	AT2G28150/AT5G59790/AT3G46110	0.672431	-1.09384	71842.9	1689.17	572	1.01e-05	1.92798	-0.913019	-0.832901	0.836778
OG0001194	AT2G19550/AT5G11910/AT3G47560/AT3G47590/AT1G29840	0.514976	-0.46339	36964.7	1481.04	493	9.85e-06	-0.288867	-1.34823	-1.26744	-0.999977
OG0001195	AT5G65920/AT3G49810	0.586763	-0.190149	41871.2	1054.08	354	9.8e-06	0.66384	-1.0642	-1.00551	-0.465014
OG0001196	AT2G23070/CKA3/CKA1/CKA2	0.376951	1.1849	59261.5	3482.01	1105	1.03e-05	1.2688	0.461967	1.03571	2.54534
OG0001197	CYCD3;1/CYCD3;2/CYCD3;3	0.752873	-1.45051	55506	1534.26	470	9.79e-06	1.22901	-1.03571	-1.05992	-0.875824
OG0001198	CYP706A4/CYP706A5/CYP706A6/CYP706A7/AT4G12334/CYP706A1/CYP706A2/CYP706A3	NA	-1.98271	23806.2	850.144	251	9.41e-06	-2.18859	-2.85037	-2.85037	-2.3871
OG0001200	WRKY41/WRKY53/WRKY30	0.894551	-2.01315	10906.8	1242.61	344	8.41e-06	-1.77478	-0.909795	-1.03	-1.87076
OG0001201	MSL10/MSL9	0.772847	-1.17777	34737.2	1635.29	522	9.53e-06	0.140324	-0.620123	-0.608007	-0.946276
OG0001202	AT2G23400/CPT/cPT4/cPT5/cPT6/AT5G58784	0.850319	-2.52544	25923.7	885.328	288	9.24e-06	-1.02177	-1.67401	-1.61748	-1.65937
OG0001203	SWEET3	0.996812	-1.80862	31681.7	449.74	132	7.7e-06	0.464675	-1.17032	-1.24074	-1.65458
OG0001212	AT2G47550/ATPMEPCRB/AT1G02810	0.832977	-1.76068	25053.3	712.736	231	8.69e-06	-1.10024	-1.92798	-1.86037	-2.15639
OG0001213	CCT1/CCT2	0.606558	-0.329035	43056.8	2408.29	786	1.01e-05	1.18063	0.525517	0.628621	1.40224
OG0001214	TBP1/TRP1/TRFL9/TRFL1/TRFL2	0.586252	-1.0355	38174.2	1629.38	566	9.99e-06	-0.177276	-1.21109	-1.07986	-0.467726
OG0001215	ENDO4/ENDO3/ENDO5/BFN1/ENDO2	0.518099	-0.49088	38881	1357.35	457	9.89e-06	-0.124374	-1.466	-1.36348	-0.878057
OG0001216	PP2-A14/PP2-A13/PP2-A12/PP2-A11	0.552336	-0.578531	34382.9	1072.19	304	9.41e-06	-0.532862	-1.75743	-1.87781	-1.75743
OG0001217	CCR1/CCR2	0.699534	-0.861241	23810.9	706.156	237	9.58e-06	-0.773292	-1.46333	-1.39095	-0.871371
OG0001218	GTR2/GTR1/NRT1.9	0.677791	-1.12224	43274.6	1214.1	380	9.27e-06	0.464337	-1.30143	-1.31647	-1.62655
OG0001219	SYTA/AT2G21010/AT2G21040/SYTC/SYTB	0.460297	0.0898225	39122	2192.77	728	1.02e-05	0.463659	-0.202663	-0.062067	1.20793
OG0001220	AT2G17650/AAE1	0.5613	-0.0152218	40490.4	1254.1	438	1.01e-05	0.569674	-0.897901	-0.812429	0.577201
OG0001221	AT2G22200/AT4G39780/AT5G65130/AT1G22190/AT1G36060/RAP2.4	0.597591	-1.26697	37828.5	868.9	260	9.5e-06	-0.423399	-2.30176	-2.3423	-1.85695
OG0001222	DHS2/DHS1/AT1G22410	0.560803	-0.36893	63440.3	2019.1	659	1e-05	1.60084	-0.658165	-0.614972	-0.155387
OG0001223	APT4/APT3/APT5/APT1/APT2	0.473728	-0.0566296	31615.2	2726.2	822	9.91e-06	-0.800643	-0.30826	-0.322	-0.810739
OG0001224	AT1G47670	0.78915	-0.628533	45262.8	1378.74	423	9.54e-06	1.3172	-0.25385	-0.268636	-0.284115
OG0001225	AT3G16600/AT3G20010/AT1G11100/AT1G50410/EDA16	0.527963	-0.587289	57671.6	3266.35	1017	1.01e-05	1.16132	0.214782	0.554363	0.640894
OG0001226	NADP-ME1/NADP-ME2/NADP-ME3/NADP-ME4	0.382475	1.12557	37864.3	2419.37	765	1.01e-05	-0.2067	-0.571105	-0.529361	0.0709041
OG0001227	AT4G16141/GATA23/GATA16/GATA15/GATA17	0.615967	-1.22773	75942.5	1678.1	542	9.88e-06	1.92994	-1.17092	-1.13603	-0.898356
OG0001228	AT2G38090/AT5G05790/AT5G58900/AT3G11280	0.597466	-0.916975	47237.8	841.428	292	9.44e-06	0.552591	-2.10076	-1.94383	-1.72154
OG0001229	AT5G06270/AT5G22270/AT3G11600/AT3G52561	0.702932	-1.49149	42172	599.127	202	9.11e-06	0.386762	-2.16266	-2.02903	-1.79879
OG0001230	PRORP2/PRORP1/PRORP3/AT5G60430	0.582227	-0.808063	11986.3	2896.5	714	9.5e-06	-2.48103	-0.168017	-0.701068	-1.62313
OG0001231	PRF1/PRF5/PRF4/PFN2/PRF3	0.583448	-1.0155	43268.2	2455.43	778	1.01e-05	0.249769	-0.538126	-0.490233	0.396282
OG0001232	AT4G27130/AT5G54760/AT5G54940/AT1G54290	0.316856	2.1262	60253.2	2133.27	705	1e-05	1.31792	-0.806943	-0.724984	-0.335158
OG0001233	AT4G13010	0.625637	0.153553	31594.8	1393.4	447	9.77e-06	0.456224	-0.240996	-0.209807	0.0989792
OG0001234	PUB23/PUB22	0.823149	-1.37212	27344.8	974.273	287	8.47e-06	-0.467726	-1.13429	-1.21617	-1.84016
OG0001240	ARI7/ARI10/ARI9/ARI11/ARI5/ARI8	0.352966	1.30689	42886.5	3588.35	1037	1.01e-05	0.431728	0.788552	0.843269	0.571463
OG0001242	AT4G11350/AT4G23490/AT5G41460/AT1G01570/AT1G07850	0.676636	-1.55365	34005.6	1049.19	359	9.66e-06	-0.565031	-1.78217	-1.66058	-1.37513
OG0001243	AT1G09160/AT1G47380/AT1G68410	0.676872	-1.11671	35429.4	1805.12	561	1e-05	-0.160313	-0.826894	-0.854604	-0.0831025
OG0001244	AT5G40490/AT3G13224/AT1G17640	0.499014	0.123115	76789.5	2204.64	725	9.89e-06	2.07652	-0.517853	-0.423732	-0.608373
OG0001245	EDA9/AT3G19480/PGDH	0.680612	-1.13622	89312.9	2028.47	623	9.88e-06	2.37672	-0.650257	-0.715918	-0.623443
OG0001246	DAR2/AT4G36860/DA1	0.469926	0.390849	49410.3	1375.43	473	9.87e-06	0.889741	-1.15656	-1.0509	-0.649506
OG0001247	AT4G32760/AT3G08790/AT1G21380/AT1G76970	0.35328	1.51902	56421.7	3472.88	1032	1.01e-05	1.27907	0.654771	0.820066	0.358407
OG0001248	AT5G62770/AT3G27880/AT1G23710/AT1G70420	0.605376	-0.96813	38859.2	1354.78	333	9.38e-06	-0.126213	-1.46778	-1.74754	-1.80651
OG0001249	DEAR3/RAP2.9/RAP2.10/DEAR2/CEJ1/RAP2.1	0.524761	-0.72826	24231.3	1035.07	331	9.5e-06	-1.98354	-2.28489	-2.25299	-2.0739
OG0001250	AT2G34890/AT4G02120/AT4G20320/emb2742/AT1G30820	0.34798	1.47902	33497	3106.57	907	9.96e-06	-0.614237	0.0614577	0.0218937	-0.622704
OG0001251	ALPHA-VPE/GAMMA-VPE/BETA-VPE	0.807809	-1.66941	136804	1323.03	425	9.64e-06	3.2358	-1.19355	-1.18369	-1.16431
OG0001252	XRN2/XRN4/XRN3	0.422665	0.835823	35125.1	4369.5	1256	1.02e-05	-0.185931	1.74894	2.11194	1.04826
OG0001253	AT5G50450/AT1G67340	0.662844	-0.682396	39851.5	864.668	281	9.57e-06	0.521681	-1.25465	-1.2329	-0.892454
OG0001254	SPL3/SPL5/SPL4/AT1G69170	0.555962	-0.613123	35093.9	1103.13	390	9.78e-06	-0.189335	-1.40224	-1.28808	-0.896083
OG0001255	MMZ3/UEV1D-4/MMZ1/MMZ2	0.351398	1.53899	33372.3	3482.72	1077	1.01e-05	-0.62566	0.462644	0.883435	0.531811
OG0001256	SERK4/SERK5/BAK1/SERK2/SERK1	0.573056	-0.945243	37855.3	2088.07	662	1e-05	-0.420076	-1.03156	-1.01819	-0.616074
OG0001257	AT2G47780/AT3G05500	0.833883	-1.41103	59785	1268.05	439	9.81e-06	1.64274	-0.891097	-0.806522	-0.425729
OG0001259	AIM1/MFP2	0.55442	0.0373968	58482.7	2612.53	816	1.02e-05	1.57825	0.165243	0.219764	1.11938
OG0001260	RABC2A/RABC2b/RAB18	0.402649	1.04617	44366.5	2658.8	853	1.01e-05	0.548699	-0.121004	0.0377117	0.484071
OG0001261	AT5G56790/AT3G13690/AT1G55200	0.567613	-0.424251	45049.8	1118.65	377	9.81e-06	0.593802	-1.38776	-1.32887	-0.81879
OG0001262	AT2G04750/FIM1/FIM5/AT5G48460/AT5G55400	0.483181	-0.156544	47531.3	2897.98	915	1.01e-05	0.572538	-0.165859	0.0614577	0.462644
OG0001264	AT5G27370/DMP1/DMP2	NA	NA	9066.5	1183.73	200	8.29e-06	-1.91832	-0.950567	-1.56778	-1.94584
OG0001265	AT2G17850/AT2G21045/SEN1/STR16/STR18	0.778735	-2.03845	39491	750.335	253	9.41e-06	-0.273683	-2.55318	-2.39773	-2.02429
OG0001266	AT5G39640/AT5G61180/AT3G62200/EDA32/AT1G06925/AT1G24256	0.51942	-0.686131	33842.8	1385.03	482	9.96e-06	0.615339	-0.247888	-0.124681	0.568959
OG0001267	ILL1/ILL2/ILL6/IAR3/ILL5	0.504124	-0.355989	20870.2	1533.78	514	9.87e-06	-2.07916	-1.54031	-1.42958	-1.17213
OG0001270	GATA2/GATA9/GATA12/GATA4	0.819209	-1.98482	51822.8	951.106	327	9.7e-06	0.83721	-1.91451	-1.77773	-1.3201
OG0001271	AT4G04260/EBS/SHL1	0.463801	0.448306	33690.9	1945.33	655	1e-05	0.0651137	-0.391353	-0.286015	0.287916
OG0001272	AT5G19870/AT1G55230/AT1G55240	0.845373	-1.80408	18616.7	544.626	169	7.89e-06	-0.466709	-1.02177	-1.02794	-1.51781
OG0001278	AT2G37700/AT1G02190/CER1	0.921908	-2.1834	13368	487.929	149	8.37e-06	-1.58037	-1.83359	-1.85865	-1.88855
OG0001281	KCS12/KCS19/KCS3	0.664624	-1.05335	19254.5	981.083	265	8.96e-06	-1.60634	-1.52847	-1.69155	-1.91641
OG0001282	AT3G07255/AFP3/AFP2/AFP1	0.648262	-1.2196	24403.6	844.959	259	9.47e-06	-1.15537	-1.73371	-1.72557	-1.41371
OG0001283	UBC2/UBC3/UBC1	0.333464	1.94805	27608	3347.36	1017	1.01e-05	-0.872705	0.514032	0.75174	0.738895
OG0001284	JAZ5/JAZ1/JAZ6/TIFY10B	0.593901	-0.893379	21448.3	1135.5	302	9.21e-06	-1.75743	-1.69794	-1.88675	-2.01726
OG0001285	AT3G10040/AT1G21200/AT1G76870	0.370352	1.43627	42474.3	3052.71	964	1.02e-05	0.403198	0.230991	0.483387	1.45452
OG0001286	AT2G46780/AT5G11412/AT5G53680/AT5G53720/AT1G22910/AT1G33470	0.58047	-1.16253	40534	1240.81	395	9.85e-06	0.268636	-1.27976	-1.2688	-0.706131
OG0001287	HAE/HSL2/HSL1	0.583343	-0.54805	34517.9	1382.25	467	9.94e-06	-0.237241	-1.1536	-1.06903	-0.408811
OG0001288	ABCG9/ABCG21/ABCG14	0.795668	-1.62356	35340.7	929.532	303	9.12e-06	0.183148	-1.17576	-1.15775	-1.39496
OG0001289	KNAT5/KNAT4/KNAT3/KNAT7	0.583063	-0.812577	32652.6	2335.45	760	1.01e-05	-0.693701	-0.63642	-0.5427	0.217895
OG0001290	AT5G12350/AT5G19420/AT1G65920	0.508325	0.0483426	35848.7	3052.05	934	1e-05	-0.121004	0.230367	0.358407	-0.13572
OG0001291	AHBP-1B/OBF5/TGA6/PAN	0.332792	1.8287	63299.2	2206.05	745	1.01e-05	1.44065	-0.746105	-0.592352	0.446797
OG0001292	Kin3/CST/AT1G76360	0.702599	-1.23024	32797.3	1365.52	446	9.67e-06	-0.382833	-1.16371	-1.12795	-1.1008
OG0001293	RAD23D/RAD23C/RAD23A/RAD23B	0.430429	0.571906	45932.5	3970.4	1190	1.03e-05	0.444111	1.06099	1.5275	1.93584
OG0001294	ANX2/ANX1/FER	0.582707	-0.544961	118749	2095.91	669	1e-05	2.90787	-0.604353	-0.590541	-0.112433
OG0001295	AAC3/AAC2/AAC1	0.58649	-0.573995	63398.2	3351.11	934	9.94e-06	1.59756	0.51994	0.358407	-0.409472
OG0001296	FER4/FER1/FER2/FER3	0.582905	-0.812166	92025.2	692.661	209	9.35e-06	2.3423	-2.30608	-2.33295	-1.83851
OG0001297	CYCB1;4/CYCB1;1/CYC1BAT/CYCB1;3/CYCB1;5	0.684445	-1.59339	8461.67	2143.53	422	8.93e-06	-2.85037	-0.798132	-1.48313	-2.26468
OG0001298	MS2/FAR6	0.986377	-2.34354	2098.67	671.249	123	7.27e-06	-1.96017	-0.865607	-1.2979	-2.06871
OG0001299	NAP1;2/NAP1;1/NAP1;3/NAP1;4	0.519552	-0.302008	67843.2	4053.33	1086	9.98e-06	1.61077	1.17394	0.925546	-0.514032
OG0001301	LCV3/COV1/LCV1/LCV2	0.355762	1.49239	30241.7	2880.04	937	1.01e-05	-0.619386	0.0632856	0.365874	0.819215
OG0001302	GR-RBP2/GR-RBP3/GRP4	0.73651	-1.38588	21301.6	3577.37	894	9.48e-06	-1.43637	0.774522	0.201112	-1.3998
OG0001303	NDB4/NDB2/NDB3/NDB1	0.639203	-1.17482	43183.3	1158.69	380	9.68e-06	0.457912	-1.35126	-1.31647	-1.08204
OG0001304	AT5G36160/TAT7	0.632044	-0.500907	24653.9	1174.78	397	9.79e-06	-0.701457	-0.958719	-0.910255	-0.478949
OG0001305	AT2G41050/AT4G20100/AT4G36850	0.794719	-1.61479	12940.8	287.831	97	8.92e-06	-1.61412	-2.3376	-2.27669	-1.54632
OG0001306	AT2G27830	0.796659	-0.650289	25860.5	1193.56	355	9.15e-06	0.064809	-0.384796	-0.446797	-0.720247
OG0001307	AT2G39855/SIS/AT5G59080/AT3G46880	0.767007	-1.7579	35347.8	995.686	330	9.31e-06	0.184385	-1.11032	-1.06957	-1.24733
OG0001308	RABH1d/RAB6A/RABH1c/RABH1e/RABH1a	0.491231	-0.238238	24206.3	3731.51	1130	1.01e-05	-1.17213	0.9439	1.31358	0.699902
OG0001309	KLCR1/KLCR2/KLCR3	0.548221	-0.261107	32469.5	2348.82	746	1.01e-05	-0.4151	-0.398585	-0.35096	0.133879
OG0001310	RAN-1/RAN2/RAN4/RAN3	0.400705	0.901336	39381.7	3381.95	990	9.88e-06	0.168326	0.547639	0.601072	-0.623812
OG0001311	AT4G27740/AT4G27745	0.582265	-0.15804	61411.8	1957.17	644	9.99e-06	1.71225	-0.384469	-0.311769	0.11733
OG0001321	ISA1/ISA3/DBE1	0.594431	-0.638286	39663.2	1624.51	532	9.91e-06	0.189026	-0.961612	-0.916253	-0.539532
OG0001322	AT5G44060/EDA6/AT1G04000	0.459118	0.495887	44344.8	1310.32	444	1.01e-05	0.823475	-0.860753	-0.798132	1.02126
OG0001323	SLAH2/SLAH3/OZS1	0.816313	-1.68877	24829.7	961.088	306	9.31e-06	-1.11881	-1.5626	-1.55136	-1.58249
OG0001324	AT2G45630/AT5G28310/HPR3	0.531262	-0.127881	13874.7	448.021	163	9.26e-06	-1.54531	-1.94989	-1.75035	-1.28599
OG0001325	UGE5/UGE2/UGE1/UGE3/RHD1	0.55711	-0.82456	48737.1	943.224	326	9.87e-06	0.491262	-2.21964	-2.07916	-1.16671
OG0001326	EDF3/RAV1/TEM1/RAV2	0.647063	-1.21403	50776.5	853.333	260	8.79e-06	0.780693	-2.08446	-2.10076	-2.39773
OG0001327	AT2G01480/AT1G14970/AT1G35510/AT1G38065/AT1G38131	0.396499	0.953592	47834.6	2426.23	787	1e-05	0.586564	-0.565745	-0.458587	-0.172954
OG0001329	AT4G18425/AT4G24310/DMP7/AT5G46090/AT3G02430	0.731223	-1.81166	15891.2	901.979	202	8.59e-06	-1.86037	-1.65338	-2.02903	-2.22684
OG0001330	AT4G18380/AT5G46170/AT1G30200	0.381983	1.28634	27974.3	1800.28	601	9.92e-06	-0.833762	-0.829036	-0.760643	-0.486123
OG0001331	ARF8/ARF6	0.619819	-0.411672	50225.3	1224.45	421	9.92e-06	1.18799	-0.924613	-0.849359	-0.124681
OG0001333	AT2G37050/AT1G67720	0.63441	-0.516042	28324.4	1239.63	418	9.93e-06	-0.379563	-0.912097	-0.858114	-0.104481
OG0001334	RL2/RHD3/AT1G72960	0.452151	0.557347	33754.8	2975.1	931	1.02e-05	0.0724283	0.455212	0.62492	1.26473
OG0001335	GTL1/AT1G76880/GT2	0.626819	-0.456163	40276.5	1397.82	437	9.65e-06	0.555072	-0.79146	-0.814122	-0.752547
OG0001336	ATMS1/MS3/MS2	0.58375	-0.552865	46379.7	2846.38	858	1.01e-05	0.696411	0.0371032	0.0599347	0.377277
OG0001337	VIIIB/ATM2/ATM1/VIIIA	0.555098	-0.604585	61803.3	2392.04	779	1.02e-05	1.38537	-0.594165	-0.486465	0.696023
OG0001338	ACO3/ACO2/ACO1	0.383649	1.27559	41653.8	2226.34	699	1e-05	0.345145	-0.496414	-0.509873	0.0693801
OG0001339	AT2G43800/FH6/AFH1	0.576194	-0.486218	37406.7	1880.74	566	9.94e-06	0.0063852	-0.76634	-0.844571	-0.433398
OG0001340	AT4G15120/AT4G39720/AT3G22160/AT1G35830	0.700391	-1.4755	45262.5	665.194	222	9.13e-06	0.396282	-2.35671	-2.24536	-2.10631
OG0001341	AT4G15450/AT3G21600	0.639868	-0.550112	32307.2	722.421	224	8.88e-06	-0.0477548	-1.43722	-1.45715	-1.56778
OG0001342	AT2G44290/AT2G44300/AT1G55260	0.706903	-1.24936	17304.3	882.706	226	8.72e-06	-1.77039	-1.67772	-1.88315	-2.12629
OG0001343	AT1G53210	0.460058	1.1579	28408	1166.29	389	9.82e-06	0.251024	-0.405838	-0.360028	0.19429
OG0001344	UBC19/UBC20	0.544462	0.111211	24182.3	2063	449	9.87e-06	-0.741694	-0.301571	-0.786894	-0.293943
OG0001345	RHF1A/RHF2A	0.498565	0.435597	47083.2	3114.01	951	1.02e-05	0.996474	0.586203	0.705741	1.0969
OG0001346	MHK/AT4G19110/AT5G45430	0.395793	1.12669	43784.7	1926.46	640	1.01e-05	0.50365	-0.727359	-0.669536	0.755375
OG0001347	ZPR1/ZPR3/ZPR2	0.786526	-1.58816	14803.9	463.382	163	9.01e-06	-1.47316	-1.90509	-1.75035	-1.48131
OG0001348	ABCG2/ABCG1/ABCG6/ABCG20/ABCG16	0.781962	-2.06265	28713.7	827.044	188	8.89e-06	-1.07227	-2.1411	-2.48103	-2.30176
OG0001349	AT2G45820/AT5G23750/AT3G48940/AT3G61260	0.613233	-1.01451	40206.5	1290.58	427	1e-05	0.241935	-1.2303	-1.18002	-0.0158115
OG0001350	BHLH100/BHLH101/bHLH38/bHLH39	0.899839	-2.36238	2768	374.745	62	7.72e-06	-3.4888	-3.06408	-3.66995	-3.13849
OG0001351	AT2G23960/AT2G23970/GGP1/AT4G30540/GGP3	0.525703	-0.564611	48323.5	1704.8	580	9.97e-06	1.06152	-0.571463	-0.482362	0.0352777
OG0001352	AT5G06570	0.8111	-0.710648	13424	283.955	102	8.17e-06	-0.81794	-1.5111	-1.44409	-1.34297
OG0001353	AT5G12950/AT5G12960	0.508082	0.370195	30881.4	1010.61	342	9.67e-06	-0.164934	-1.09857	-1.03415	-0.713171
OG0001364	CRT3/CRT1b/CRT1a	0.613462	-0.76023	67225.9	2063.51	551	9.71e-06	1.72963	-0.624551	-0.878504	-1.02126
OG0001365	AT4G29310/AT3G19680/AT1G10020/AT1G50040	0.608433	-0.988158	22142.2	1683.94	475	9.74e-06	-1.68397	-1.16851	-1.32228	-1.2627
OG0001366	AT4G03950/AT5G17630/GPT1/GPT2	0.588491	-0.855687	78497	1706.48	559	1e-05	2.11477	-0.899723	-0.862075	-0.0444066
OG0001367	AT1G11660/Hsp70-15/HSP91	0.477644	0.310371	37582.6	3189.39	970	1e-05	0.022502	0.35549	0.506759	0.0687706
OG0001368	PI4K GAMMA 7/AT1G13640/AT1G26270	0.535421	-0.16313	52560.7	1579.78	525	9.96e-06	1.05196	-0.992486	-0.931629	-0.351606
OG0001369	AT2G02060/AT4G04555/AT4G04580/AT4G04605/AT1G14600	0.760313	-1.93252	12993	406.996	140	9.08e-06	-1.60966	-2.05596	-1.93982	-1.42537
OG0001370	AT4G32510/AT5G25430/BOR4/BOR5	0.926938	-2.47817	30072.3	344.692	112	8.07e-06	-0.640148	-2.7715	-2.70683	-2.62231
OG0001371	AT5G16140/AT5G19830/AT5G38290/AT1G18440	0.528273	-0.370512	20411.7	2449.45	706	9.62e-06	-1.84681	-0.54411	-0.721429	-1.45015
OG0001372	CP1/RD21B/AT3G19400/RD21A	0.546737	-0.524502	66117.7	1661.84	538	9.93e-06	1.55136	-1.17941	-1.14536	-0.722219
OG0001373	AT2G12646/AT3G60670/AT1G31040	0.86925	-1.89383	20345.5	472.318	129	8.21e-06	-1.06903	-1.87781	-2.04599	-2.02665
OG0001374	AT2G29590/AT3G16175/AT1G52191	0.407576	0.992502	30200.2	2254.22	756	1.01e-05	0.369778	0.409142	0.552237	1.06688
OG0001375	NHL25/AT1G54540/AT1G65690	0.914984	-2.13478	17480.3	882.103	221	8.29e-06	-1.29017	-1.2342	-1.47316	-1.95604
OG0001376	WRKY72/WRKY61/WRKY9	0.900453	-2.04799	24774.3	759.969	224	8.04e-06	-1.12394	-1.83686	-1.90137	-2.64173
OG0001378	AT5G15950/SAMDC/AT3G25570	0.492994	0.178425	34993.6	1020.98	356	9.79e-06	-0.19708	-1.48771	-1.37748	-0.858553
OG0001379	AT5G17190/AT3G03160/AT3G17780/AT1G48440	0.342854	1.66822	74656.5	3186.66	980	1.02e-05	1.89584	0.126826	0.35193	1.06903
OG0001381	AT3G12915/LOS1	0.616917	-0.396918	25304.3	4228.12	1115	9.95e-06	0.0215896	2.01959	1.77773	0.523075
OG0001382	AT2G04220/AT4G12690/AT5G48270	0.588193	-0.591156	17404.7	614.549	212	9.06e-06	-0.544462	-0.932098	-0.869594	-0.800643
OG0001383	AT4G14740/AT5G43870/AT3G22810/FKD1	0.643954	-1.20116	59230.7	1135.73	379	9.59e-06	1.26541	-1.69665	-1.61189	-1.49604
OG0001384	CLA1/DXPS1	0.684725	-0.793401	16410.9	1327.42	390	9.48e-06	-1.35811	-0.84631	-0.924147	-1.03
OG0001385	GRP7/AT2G21690/CCR1/AT5G19960	NA	-0.0344393	23073.3	2475.53	784	1.01e-05	-1.28114	-0.298073	-0.219141	0.184694
OG0001386	AT2G37980/FRB1/AT5G35570/AT3G54100	0.418561	0.690251	25309.9	2430.47	747	9.95e-06	-1.38855	-0.561824	-0.586203	-0.645381
OG0001387	AT5G33280/CLC-C	0.555455	0.0267512	52158.9	1408.76	492	1.01e-05	1.28947	-0.784824	-0.688296	0.692154
OG0001388	FBA6/FBA7/FBA5/FBA4/FBA8	0.788532	-2.09073	25264.5	2656.76	751	9.84e-06	-1.66058	-0.543757	-0.756184	-1.25799
OG0001389	AT2G27980/AT2G36720/AT2G37520/AT3G53680	0.458874	0.289657	38693	3584.62	1104	1.01e-05	-0.133879	0.578997	1.0187	0.543757
OG0001390	ACR10/ACR9	0.46342	0.720575	17943.1	1364.74	456	9.84e-06	-1.25465	-0.817515	-0.765932	-0.359055
OG0001391	AT2G42520/AT3G58510/AT3G58570	0.467878	0.403963	29755	3514.06	1048	1.01e-05	-0.668775	0.698349	0.896083	0.181911
OG0001392	AT2G46040/AT4G11400	0.654058	-0.6372	17805.1	1096.51	345	9.4e-06	-0.515421	-0.453526	-0.469423	-0.462982
OG0001393	J2/J3	0.631112	-0.490213	34572.4	2286.38	654	9.94e-06	0.127133	-0.106009	-0.289818	-0.0544527
OG0001394	ATK5/ATK1/ATK2/ATK3	0.482987	0.0311864	65814.4	2513.24	765	1.04e-05	1.5324	-0.494352	-0.529361	3.03242
OG0001395	EC1.2/EC1.3/EC1.4/EC1.1	0.93145	-2.49111	NA	NA	NA	NA	NA	NA	NA	NA
OG0001396	AT5G09620/AT5G64430	0.586916	-0.191353	40183.2	1727.24	579	9.92e-06	0.548346	-0.548699	-0.483729	-0.122536
OG0001397	VEP1	0.622648	0.172122	28756.1	1571.01	537	9.91e-06	0.273683	-0.0928701	0.00030405	0.395295
OG0001404	GIF3/AN3/GIF2	0.478896	0.297989	40156.7	3007.09	961	1.02e-05	0.234115	0.188716	0.47248	1.16072
OG0001405	SETH6/AT5G48800/AT3G08570/AT1G03010	0.740615	-1.6495	49514.7	1093.83	350	9.48e-06	0.898812	-1.40631	-1.39496	-1.39416
OG0001406	AT5G22794/ATSDI1/AT1G04770	0.783343	-1.56763	1521	451.508	85	8.24e-06	-3.00354	-1.93387	-2.36162	-2.00124
OG0001407	NOV/NVL	0.5479	0.0841856	33157	3951.39	1020	9.73e-06	0.0206772	1.41785	1.00854	-0.6018
OG0001408	TOC64-V/TOC64-III/AMI1	0.610104	-0.737927	30491.4	3352.33	1000	9.83e-06	-0.595254	0.52203	0.653641	-0.781106
OG0001409	AT1G09590/AT1G09690/AT1G57660/AT1G57860	0.605214	-0.966242	8668.17	3584.33	781	9.47e-06	-2.80099	0.577201	-0.478949	-1.67524
OG0001410	AT5G07030/AT3G54400/AT1G09750	0.795214	-1.61916	48913.3	1291.06	405	9.42e-06	0.858993	-1.22901	-1.24403	-1.46422
OG0001411	HYP1/AT1G10090/RXW8/AT1G69450	0.550362	-0.560802	36548.3	2012.28	671	1.01e-05	-0.325525	-0.902004	-0.826894	-0.0060811
OG0001412	AT4G37700/AT1G10140/AT1G58420	0.803142	-1.65181	18812.2	874.24	258	8.79e-06	-1.65219	-1.68648	-1.72827	-2.0713
OG0001413	AT3G56891/AT1G06330/AT1G29100	0.793294	-1.60722	NA	NA	NA	NA	NA	NA	NA	NA
OG0001414	RMV1/PUT5/PUT1/PUT2	0.51753	-0.281345	55186.9	1489.38	516	9.93e-06	1.03935	-1.33998	-1.20353	-0.732916
OG0001415	AT5G41670/AT3G02360/AT1G64190	0.497229	0.136527	36364	2788.43	854	1.02e-05	-0.0745625	-0.0118584	0.0444066	0.925546
OG0001416	AT4G03965/AT4G13100/AT4G22250/AT3G25030/AT1G62370	0.591056	-1.06839	24955.3	484.816	176	9.31e-06	-1.42621	-2.80099	-2.59492	-1.87958
OG0001418	WVD2/WDL1/AT3G23090/AT1G54460	0.681596	-1.39443	53022	1921.12	649	1.01e-05	1.08642	-0.732518	-0.644632	0.803579
OG0001419	SQE2/SQE3/XF1	0.584416	-0.557692	38592.8	1520.3	440	9.7e-06	0.110597	-1.04774	-1.14068	-1.06206
OG0001420	AT5G15790/AT5G38895/AT3G02290/AT1G69085	0.689665	-1.42967	32559.7	1807.28	598	9.94e-06	-0.406829	-0.824329	-0.766748	-0.437744
OG0001422	EMB2763/AT1G77680	0.542713	0.124902	37448	3741.08	1171	1.01e-05	0.342242	1.18369	1.73098	0.576482
OG0001423	AT4G32460/AT5G11420/DGR2/DGR1	0.791585	-1.86111	22585.7	944.354	297	9.16e-06	-1.64745	-1.9241	-1.91832	-2.06613
OG0001424	AT2G37400/AT4G39470/AT5G02590/AT3G09490/AT3G53560	0.5324	-0.627094	44783	2984.95	842	9.77e-06	0.18222	-0.270844	-0.433732	-1.38458
OG0001425	AT5G20060/AT3G15650/AT1G52700	0.670416	-1.08422	38809.7	2462.58	798	1e-05	0.438748	0.0398417	0.168634	0.29839
OG0001426	COBL7/COBL11/SHV2/COBL8/COBL10	0.485117	-0.174522	55739.9	1619.07	538	9.86e-06	1.05567	-1.22514	-1.14536	-0.964997
OG0001427	AT3G19000/AT3G19010	0.377483	1.54774	23145.9	1448.09	439	9.53e-06	-0.833331	-0.753354	-0.806522	-0.954395
OG0001428	UBC6/UBC4/UBC5	0.672169	-1.09223	53363.8	2370.07	790	1.02e-05	1.10751	-0.383487	-0.200801	1.49697
OG0001429	AT2G25250/AT4G02040/AT4G32020/AT3G21570	0.590881	-0.869407	37745.2	1333.04	408	9.68e-06	0.370104	-0.842401	-0.880295	-0.695249
OG0001430	NPY2/ENP/NPY5/NPY3	0.52135	-0.318756	27146.2	901.954	296	9.64e-06	-1.22836	-2.0035	-1.92024	-1.42035
OG0001431	MEE15/AT2G16980/AT2G16990/AT5G42210	0.664928	-1.30273	27344.4	927.128	287	8.92e-06	-0.899267	-1.61524	-1.62087	-1.96644
OG0001432	AT2G17760/AT4G35880	0.701005	-0.865962	48660.2	1941.37	650	1e-05	1.08862	-0.394309	-0.29998	0.284748
OG0001433	AT3G14260/AT1G53870/AT1G53875/AT1G53890/AT1G63410	NA	-2.70459	6273.67	307.546	95	7.66e-06	-1.37434	-1.46156	-1.49233	-1.68774
OG0001434	ABCG33/ABCG41/ABCG30/ABCG42/ABCG43/ABCG37	0.71454	-1.90278	78398.7	1067.74	293	8.96e-06	1.88495	-2.05848	-2.1987	-2.53012
OG0001435	AT5G15240/AT3G28960	0.750216	-1.07785	23019.9	421.76	157	9.2e-06	-0.143089	-1.21808	-1.09524	-0.675635
OG0001436	AT5G23680/AT3G48800	0.489598	0.506275	47519.7	2164.99	693	1.01e-05	1.02794	-0.226933	-0.18222	0.780281
OG0001437	CMT2/CMT3/CMT1	0.643006	-0.943858	30800.3	2183.02	529	9.75e-06	-0.170176	-0.21105	-0.593802	-0.565745
OG0001439	AAT1	0.834695	-0.798676	14090.3	378.862	127	8.43e-06	-0.771653	-1.30784	-1.28321	-1.21681
OG0001449	MRH2/ARK2/ARK3	0.481525	0.27735	37456.5	1198.52	414	9.9e-06	0.0109462	-1.31647	-1.21363	-0.550467
OG0001450	GPAT6/GPAT8/GPAT4	0.695802	-1.20665	44619.5	1086.03	314	9.36e-06	0.566102	-1.41619	-1.52263	-1.53634
OG0001452	IAA1/ATAUX2-11/IAA2/SHY2	0.671631	-1.349	24707.8	1013.15	318	9.51e-06	-1.44668	-1.81276	-1.81433	-1.59756
OG0001454	AT2G30550/PLA-I{gamma}1/AT1G51440	0.745361	-1.41665	47310.7	770.877	265	9.65e-06	0.754566	-1.82227	-1.69155	-1.1436
OG0001455	UMAMIT24/UMAMIT23	0.923969	-1.76347	NA	NA	NA	NA	NA	NA	NA	NA
OG0001456	MYB24/MYB57/MYB21/MYB116/MYB62	0.931162	-2.72825	63299.3	532.808	165	7.89e-06	2.1205	-1.03831	-1.05196	-1.51684
OG0001457	SP1L5/SP1L1/SP1L2	0.893217	-2.01092	13553	339.181	115	8.17e-06	-0.809472	-1.39175	-1.34297	-1.34147
OG0001458	AT2G28090/AT2G36950/AT5G03380/AT5G60800	0.776468	-1.7981	50338.4	726.521	255	9.33e-06	0.9458	-1.89952	-1.74058	-1.56467
OG0001459	IRE/AT3G17850/AT1G45160/AT1G48490	0.475691	0.0993228	36690.6	3252.19	962	1.02e-05	-0.311131	0.1977	0.266745	0.969852
OG0001460	VOZ1	0.582307	0.39532	53902.4	1430.6	497	9.92e-06	1.71489	-0.211983	-0.08768	0.452179
OG0001461	AT5G03250/AT1G30440	0.546475	0.0942747	54042.7	1759.33	560	9.98e-06	1.37905	-0.525866	-0.530761	0.0739527
OG0001462	AT4G11030/LACS4/LACS2/LACS3	0.518276	-0.286884	41552.2	2403.91	779	1.01e-05	0.336123	-0.356462	-0.237867	0.401879
OG0001463	AT5G41140/AT5G52280/AT1G63300	0.607274	-0.719426	60261.7	2319.42	710	1.02e-05	1.45364	-0.424397	-0.4718	1.17032
OG0001466	SPIK/KT1/KT5	0.883026	-1.954	51441.8	733.074	219	9.13e-06	0.994478	-1.88675	-1.9241	-1.77773
OG0001467	AT4G14990/AT3G22270/AT1G79090	0.447322	0.602458	37528.5	3939.06	1154	1.03e-05	0.0170279	1.18737	1.43552	2.03382
OG0001468	PAP23/PAP15	0.829038	-1.39599	60842.2	676.496	242	9.45e-06	2.02194	-0.861193	-0.769198	-0.411457
OG0001469	MEE48/AT3G07320/AT3G23770	0.780407	-1.55463	42759.3	1223.91	416	9.57e-06	0.721429	-0.925546	-0.863398	-0.898812
OG0001470	AT5G18320/AT5G18330/AT5G18340/PUB9	0.493172	-0.0598863	52112	1400.55	469	9.84e-06	1.28529	-0.789798	-0.740094	-0.356138
OG0001471	AT2G41451/KOB1/AT3G57200	0.478552	0.301699	22287.2	3327.24	1035	1.02e-05	-0.905663	0.775754	1.07389	1.3057
OG0001472	AT5G05550/AT3G11100/AT3G58630	0.387626	1.2196	40710.4	3267.05	983	1.02e-05	0.283482	0.429727	0.571463	1.57509
OG0001473	ARF10/ARF16	0.446082	0.873295	27325.2	708.764	258	9.68e-06	-0.470441	-1.46067	-1.31865	-0.697186
OG0001474	GALS1/GALS3/GALS2	0.684603	-1.15906	31776.3	1686.49	489	9.67e-06	-0.482021	-0.916716	-1.01208	-1.11314
OG0001475	XTH32/XTH31	0.884445	-1.59025	24468.9	783.032	263	9.24e-06	-0.71474	-1.35964	-1.29578	-1.29931
OG0001476	PRA1.B4/PRA1.B2/AT4G00005/PRA1.B5/PRA1.B3/PRA1.B1	0.322686	1.83344	59484.6	3098.71	958	1.03e-05	1.13835	-0.137561	0.0748674	1.61636
OG0001478	SSL4/YLS2/AT3G51440/AT3G51450	0.68264	-1.40229	41492.3	1568.9	499	9.74e-06	0.0977571	-1.26744	-1.24998	-1.26136
OG0001479	TBL36	0.854155	-0.868976	62191.5	1111.39	345	9.12e-06	2.08714	-0.444111	-0.469423	-0.746507
OG0001480	GSTL1/GSTL3/GSTL2	0.579004	-0.510648	22388.6	1966.14	598	9.44e-06	-1.34222	-0.697961	-0.766748	-1.44151
OG0001481	AT2G25260/AT5G13500/AT5G25265	0.530124	-0.119542	53347.6	2211.29	721	9.95e-06	1.10527	-0.510912	-0.438748	-0.394967
OG0001482	AT1G28695/AT1G28700/AT1G28710	0.793883	-1.61154	22377.3	1109.18	190	8.8e-06	-0.898356	-1.01411	-1.60855	-1.61748
OG0001483	AT4G21895/AT5G52890/AT5G54930	0.6349	-0.898235	21883.6	1005.6	300	9.71e-06	-1.37748	-1.50542	-1.58356	-1.04092
OG0001496	SUVR2/SUVR4/SUVR1	0.631169	-0.871566	33303.7	1631.03	522	9.61e-06	-0.333872	-0.954395	-0.937275	-1.2149
OG0001497	MYB14/MYB15/MYB13	0.642674	-0.941553	24664.2	771.012	224	9.37e-06	-0.699126	-1.37278	-1.45715	-1.17455
OG0001499	ATRBP45C/RBP45A/RBP45B	0.234013	3.49637	30655.6	3539.31	1021	1.01e-05	-0.585842	0.720641	0.779457	0.313366
OG0001500	EXGT-A3/XTH29/XTH28/XTH30	0.478811	0.0684752	48352.8	1194.12	372	9.48e-06	0.810316	-1.3201	-1.33477	-1.39015
OG0001501	AT2G33170/AT5G63930/AT1G17230	0.604538	-0.315959	80057.5	822.494	293	9.74e-06	2.32836	-1.31071	-1.19169	-0.581516
OG0001502	AT1G19450/ERDL6	0.456048	0.791783	34622.9	1273.29	428	9.76e-06	0.131732	-0.886133	-0.834192	-0.546933
OG0001503	SKU5/SKS1/sks3/SKS2	0.660031	-1.27426	24985.5	1619.96	482	9.75e-06	-1.41951	-1.22385	-1.30356	-1.25331
OG0001504	LLG2/LRE/LLG3/LLG1	0.456464	0.307581	44008	2014.95	628	9.93e-06	0.80274	-0.341919	-0.358731	-0.0971461
OG0001506	DAG2/AT4G24060/DAG1/AT1G64620	0.63597	-1.1637	44607.6	1038.11	343	9.58e-06	0.344177	-1.79269	-1.71225	-1.51493
OG0001507	AT4G09670/AT1G34200/AT1G66130	0.472362	0.3664	73014.6	1330.7	460	9.9e-06	1.95604	-1.19046	-1.09027	-0.54976
OG0001508	AQI/AT1G44180/AT1G44820	0.608444	-0.727875	52994.3	2134.61	673	1.02e-05	1.33477	-0.250083	-0.238492	1.20667
OG0001509	GRF6/GRF5	0.909448	-1.68632	6841.5	754.393	207	8.3e-06	-1.33108	-0.767972	-0.886583	-1.28391
OG0001510	AT5G03810/AT5G03820/AT5G22810/AT3G16370/AT3G53100	0.679572	-1.57168	30872.7	1074.79	343	9.06e-06	-0.562536	-1.42621	-1.41536	-1.84348
OG0001511	EMB2761/AT5G26830/AT1G17960/AT1G18130	0.613971	-1.02245	25053.3	3264.28	992	9.88e-06	-1.1008	0.423067	0.616074	-0.643884
OG0001512	AT2G15730/AT4G34420/AT3G50620	0.577328	-0.495219	41765.6	1283.9	448	9.85e-06	0.352577	-1.23746	-1.12166	-0.708083
OG0001513	AT2G17360/AT5G07090/AT5G58420	0.650788	-0.981438	7469	4247.67	893	9.49e-06	-2.54534	1.57931	0.19429	-1.37434
OG0001514	AT2G18240/RER1B/ATRER1A	0.460506	0.475931	49591.5	3265.94	994	1.02e-05	0.903832	0.426727	0.62677	1.01819
OG0001515	HMA4/HMA2/HMA3	0.721468	-1.31176	58843.7	974.34	322	9.49e-06	1.5943	-1.13314	-1.09801	-1.00198
OG0001517	RPS13A/AT3G60770	0.575579	-0.106751	9018.23	4330.99	943	9.55e-06	-1.92216	1.85695	0.674872	-0.925546
OG0001518	AT5G40790/AT5G40800/AT5G50360/AT5G63350/AT3G27250/AT3G48510	0.778152	-2.2488	19128.7	404.238	119	8.39e-06	-2.22322	-3.66995	-3.37889	-3.00354
OG0001520	HD2C/HD2B/HDA3	0.819035	-1.70246	30804.1	4423.56	1026	9.76e-06	-0.569317	1.81276	0.798969	-0.936803
OG0001521	AT4G00500/AT5G37710/AT3G49050	0.442033	0.654678	39383.2	1389.42	452	9.94e-06	0.169559	-1.14829	-1.10976	-0.410795
OG0001522	MYB17	0.894811	-1.02645	11269	656.759	198	8.36e-06	-0.961612	-0.882537	-0.919032	-1.25598
OG0001523	AT5G49840/CLPX/AT1G33360	0.354714	1.64377	47618.9	2640.67	848	1.02e-05	0.772062	-0.145854	0.0243268	1.17576
OG0001524	TPS4/AT4G27565/TPS2/TPS3/TPS1	0.684829	-1.59445	37623.6	904.098	310	9.64e-06	0.851541	-0.619386	-0.564675	-0.127746
OG0001525	AT4G27400/AT5G54370/AT1G54890	0.90972	-2.09868	10812.2	754.703	160	8.01e-06	-2.26075	-1.84348	-2.26865	-2.73135
OG0001526	AT5G61820	0.836352	-0.805607	26062.4	1260.34	346	9.36e-06	0.076392	-0.338054	-0.467726	-0.514726
OG0001537	ACS6/ACS1/ACS2	0.714883	-1.2776	4952.67	1246.64	276	8.2e-06	-2.34705	-0.90658	-1.25198	-2.02903
OG0001538	SAG21/DI21/LEA3	0.803907	-1.65645	62750.5	706.9	237	9.17e-06	1.56986	-1.94383	-1.83196	-1.74058
OG0001539	CVL1/AT3G63240/CVP2	0.654964	-1.00565	66405.4	1304.97	430	9.76e-06	1.69282	-1.21172	-1.16911	-0.946752
OG0001540	ASG8/AT5G01790/AT1G06930	0.735594	-1.3828	27391.5	978.206	314	9.42e-06	-0.463659	-1.1268	-1.11881	-1.11032
OG0001541	AT4G28650/PXY/AT1G08590	0.83887	-1.78341	39886.7	1500.51	440	9.23e-06	0.523424	-0.712779	-0.80484	-1.31071
OG0001542	CXXS1	0.679004	-0.111806	27381.2	629.15	216	9.2e-06	0.167092	-0.915328	-0.85548	-0.672964
OG0001543	AT4G12090/AT3G12180/AT1G12340/AT1G12390/AT1G62880	0.429119	0.436247	33617.9	2156.51	711	1.02e-05	-0.601071	-0.785651	-0.711212	0.914866
OG0001544	RDR1	0.612561	0.23125	29867.7	1006.5	338	9.69e-06	0.34192	-0.521333	-0.487492	-0.0425805
OG0001545	RGA1/RGL3/RGL2/GAI/RGL1	0.517695	-0.48655	34064.3	1018.16	351	9.9e-06	-0.796879	-2.13512	-1.97706	-1.07606
OG0001546	SHN2/SHN3/SHN1	0.92375	-2.19312	15548	530.885	134	7.64e-06	-0.659299	-1.04196	-1.2316	-1.7202
OG0001548	PAPS2/nPAP/PAPS1	0.374249	1.37136	27857.8	2077.66	670	9.93e-06	-0.848923	-0.614237	-0.588009	-0.4735
OG0001549	AT2G17150/AT4G35270/AT1G20640/AT1G76350	0.471116	0.155646	63638.4	1382.66	469	9.93e-06	1.45891	-1.43893	-1.33551	-0.716704
OG0001550	AT4G12770/AT4G12780/AT1G21660	0.452543	0.553898	43289.8	3732.06	1105	1.02e-05	0.467048	0.944375	1.18124	1.61524
OG0001551	AT2G01554/AT5G37730/AT1G23150/AT1G70780	0.668313	-1.32658	12780.2	515.584	175	9.27e-06	-1.62427	-1.78666	-1.67524	-1.27632
OG0001552	AT3G01311/AT3G28630/AT1G27100/AT1G59710/AT1G69890	0.549522	-0.761019	35934.4	1371.35	434	9.85e-06	-0.114269	-1.16072	-1.16072	-0.707692
OG0001554	TPD1/AT1G32583	0.696309	-0.845925	15420.5	553.985	198	9.23e-06	-0.668395	-1.00904	-0.919032	-0.640521
OG0001555	E2F3/E2F1/ATE2F2	0.515379	-0.0137439	40890.2	2230.63	741	1.01e-05	0.29426	-0.492978	-0.372058	0.155079
OG0001556	IRT2/IRT1/ZIP10	NA	-2.65131	5073	334.807	83	7.79e-06	-1.51973	-1.39899	-1.57404	-1.58143
OG0001557	AT2G14880/AT2G35605/AT4G34290/AT3G03590/AT1G31760	0.600018	-1.12892	32702.2	2785.46	796	9.94e-06	-0.927414	-0.442098	-0.603259	-0.909335
OG0001558	AT4G16830/AT4G17520/AT5G47210	0.555238	-0.327475	30025.1	4024.18	1065	9.97e-06	-0.643884	1.29649	0.984062	-0.31784
OG0001559	AT2G07750/PDE340/STRS2/AT5G63630/AT1G63250	NA	-1.41263	21988.3	4410.48	1110	9.55e-06	-1.69794	1.67401	1.05832	-1.55543
OG0001561	MRH6/AT5G17390/AT3G03290/AT1G69080	0.84132	-2.08811	18226.8	1030.41	214	8.65e-06	-1.69282	-1.47586	-1.96644	-2.17221
OG0001562	HIR1/HIR2/AT1G69840	0.717377	-1.29108	71122.4	1321.14	452	9.9e-06	1.89218	-1.19479	-1.10976	-0.568959
OG0001563	AT2G34350/AT2G34355/AT1G18940/AT1G74780	0.761494	-1.72952	37802.2	985.97	346	9.81e-06	0.377603	-1.11995	-1.02331	-0.421073
OG0001565	AT4G10300/AT4G28703/AT3G04300	0.653314	-1.00173	22812.8	1395.1	435	9.18e-06	-0.856357	-0.795626	-0.81964	-1.34748
OG0001566	AT5G48570/ROF1/TPR6	0.771826	-1.51715	28063.2	2278.77	627	9.74e-06	-0.396611	-0.113657	-0.362625	-0.578278
OG0001567	ALDH2C4	0.751281	-0.442105	22705.8	728.365	255	9.51e-06	-0.16401	-0.796043	-0.729341	-0.32264
OG0001569	AT2G20562/AT2G31090	0.635502	-0.52213	69261	1861.31	620	1.01e-05	1.98572	-0.455886	-0.384142	0.458925
OG0001570	AT2G20760/CLC2/AT3G51890	0.41193	0.946167	42237.7	3912.94	1181	1.03e-05	0.390041	1.16791	1.59322	2.09254
OG0001571	AT2G33410/AT4G14300/RBP1	0.357952	1.59445	52607.8	2598.03	812	1.02e-05	1.05673	-0.191812	-0.116718	1.13025
OG0001572	AT2G36500/AT5G50530/AT5G50640/AT5G63490/AT3G52950	NA	-0.186539	41559.5	1503.14	521	1e-05	0.338376	-1.06259	-0.938219	0.00577707
OG0001573	AT2G45340/AT4G22730/AT5G51560	0.718754	-1.29791	32374.1	1622.6	520	9.74e-06	-0.421405	-0.964029	-0.939636	-0.976198
OG0001574	MEE11/AT3G26000	0.442808	0.905782	33026.8	1774.24	596	1.01e-05	0.00820957	-0.515768	-0.445789	0.519244
OG0001575	AT5G01850/AT5G40540/AT5G50180/ATN1	0.529723	-0.381297	58236.5	1971.13	656	1.02e-05	1.20541	-0.935861	-0.862957	1.08697
OG0001576	AIRP2/AT5G58787/AT3G47160	0.59642	-0.647007	27993.2	1425.73	437	9.65e-06	-0.830323	-1.12337	-1.15123	-1.14711
OG0001577	AT5G03140/AT5G55830/AT3G53380	0.616586	-0.781313	39821.3	1627.46	401	9.7e-06	0.202973	-0.956795	-1.25465	-1.06313
OG0001578	AT3G55350/AT3G63270	0.494276	0.468332	39353.1	2095.98	703	1.01e-05	0.482704	-0.278421	-0.149542	0.647254
OG0001579	AT3G59310/AT3G59320/AT3G59330/AT3G59340	0.588574	-0.856114	28272.6	897.052	294	9.62e-06	-1.1171	-2.01263	-1.93387	-1.43808
OG0001580	AT2G03410/AT4G17270/AT5G47540	0.38447	1.26303	25758.4	3930.22	1245	1.02e-05	-0.602894	1.39496	2.18526	1.98572
OG0001582	AT2G23450/AT4G00955/AT5G66790	0.717665	-1.29176	27075.9	1428.78	478	9.66e-06	-0.926012	-1.11824	-1.04196	-1.13603
OG0001583	AT5G22890/STOP1	0.54298	0.124306	32666.7	1268.85	434	9.7e-06	-0.0185484	-0.889289	-0.822622	-0.657788
OG0001584	YSL1/YSL2/YSL3	0.776047	-1.5361	31979.3	832.116	285	9.37e-06	-0.460276	-1.7392	-1.62884	-1.52652
OG0001585	AT4G20040/QRT3	0.810587	-1.32302	39214	520.193	171	8.18e-06	0.948658	-1.06313	-1.01615	-1.33626
OG0001586	AT5G10350/PABN1/AT5G65260	0.369316	1.45305	26884.8	3020.9	949	1e-05	-0.941056	0.200181	0.420408	-0.151388
OG0001592	HDG3/PDF2/ATML1/HDG2	0.713157	-1.52845	31226.3	980.828	285	9.35e-06	-0.836778	-1.85695	-1.98137	-1.85017
OG0001593	5PTase14/5PTase12/5PTASE13/FRA3	0.39822	0.936043	209773	3067.74	962	1.01e-05	3.66995	0.017332	0.266745	0.3445
OG0001594	MEE27/JMJ14/PKDM7D/JMJ18	0.48261	0.0344393	29060.6	3124.61	959	1.01e-05	-0.732518	0.297755	0.463659	0.110903
OG0001595	NAS1/NAS2/NAS3/NAS4	0.904206	-2.38716	33633.3	689.457	218	8.84e-06	-0.597796	-2.31485	-2.28905	-2.32836
OG0001596	AT2G17280/AT5G64460/AT1G09935/AT1G58280	0.603994	-0.958727	53161.8	1918.57	618	9.83e-06	1.0969	-0.734906	-0.722219	-0.779457
OG0001597	AT4G25770/AT5G51180/AT1G10040	0.341096	1.84304	29468.6	1586.97	544	1e-05	-0.696798	-0.988017	-0.890645	-0.131732
OG0001599	AT4G04980/AT1G11070/AT1G61080	0.878301	-1.93061	8357.33	128.282	45	7.91e-06	-1.19107	-2.02665	-1.95398	-1.50165
OG0001600	GLX1/AT1G67280	0.605338	-0.321556	71976.1	2674.39	793	9.98e-06	2.11194	0.217895	0.15108	0.0959242
OG0001601	AT5G13090/AT1G12020/AT1G24270/AT1G62422	0.536625	-0.436247	22848.6	864.508	296	9.58e-06	-1.30002	-1.70051	-1.59647	-1.26812
OG0001602	AT2G02870/AT1G14330/AT1G26930/AT1G74510	0.579043	-0.784525	74794.8	2548.13	843	1.03e-05	1.90323	-0.466031	-0.23349	1.90323
OG0001603	AT2G34160/DAN1/AT1G29250	0.350387	1.69745	49049.7	4204.8	1020	1e-05	0.866492	1.52945	0.772062	-0.127133
OG0001604	AT5G20840/AT3G14205/AT3G43220/AT1G17340	0.268685	2.84218	68913.2	2179.78	732	1.01e-05	1.63575	-0.768789	-0.635676	0.254792
OG0001605	AT1G18280/AT1G62790/AT1G73550/AT1G73560	0.684083	-1.40704	32668.2	1106.46	387	9.7e-06	0.538477	-0.448141	-0.370104	-0.0294976
OG0001607	AT5G42560/HVA22H/HVA22G	0.421507	0.851858	39132.6	2094.75	701	9.91e-06	0.465014	-0.279686	-0.156002	-0.166476
OG0001608	RNS1/AT1G14220/RNS3	0.784001	-1.57474	11224.7	1135.33	224	8.34e-06	-2.20557	-1.372	-1.90137	-2.37672
OG0001609	ELF5A-1/FBR12/ELF5A-3	0.378866	1.31878	27425.7	3704.85	1015	9.9e-06	-0.891097	0.919032	0.737298	-0.56753
OG0001610	Cpn60beta3/Cpn60beta2/Cpn60beta4/CPN60B	0.626623	-1.09546	60571.4	3061.68	726	9.76e-06	1.337	0.00942584	-0.659676	-1.22836
OG0001611	WEB1/AT4G33390/AT5G42880/AT1G45545	0.552223	-0.576087	70015.7	1951.67	643	1.03e-05	2.01263	-0.388401	-0.312408	2.21255
OG0001612	NRAMP3/NRAMP5/NRAMP4/NRAMP2	0.46126	0.26233	35452.7	1866.87	615	1e-05	-0.159389	-0.775343	-0.731723	0.0849333
OG0001613	AT5G54300/AT1G61260	0.735077	-1.01946	13426.7	554.705	188	8.95e-06	-1.57509	-1.71621	-1.61974	-1.52555
OG0001615	AT5G55980/AT3G13227/AT1G24577/AT1G67910	0.772098	-1.78196	15830.2	422.499	149	8.77e-06	-0.641641	-1.21681	-1.13835	-1.00148
OG0001616	ROPGEF9/ROPGEF10/ROPGEF8/ROPGEF11/ROPGEF12	0.942224	-2.84218	31986.2	849.407	210	7.95e-06	-0.076392	-1.27563	-1.51781	-2.1987
OG0001617	AT5G04250/AT3G02070/AT3G22260	0.448963	0.584131	73119.4	1960.36	643	1e-05	1.96434	-0.701846	-0.660433	-0.139096
OG0001618	HB1/HB2	0.824347	-1.37744	29971.2	550.16	198	9.3e-06	-0.242874	-1.72963	-1.58143	-1.24932
OG0001619	MES17	0.770273	-0.534704	20047.8	353.227	126	8.42e-06	-0.363275	-1.36811	-1.28738	-1.22707
OG0001620	FLA16/FLA17/FLA18/FLA15	0.581777	-0.805199	46599.3	1994.85	570	9.9e-06	0.500201	-0.91579	-1.06849	-0.849359
OG0001621	SERAT1;1/SERAT2;2/SERAT2;1	0.587483	-0.583781	45636.3	1219.37	429	9.85e-06	0.639028	-1.29649	-1.17455	-0.717098
OG0001622	AT5G43150	0.753209	-0.451576	20574.6	597.984	212	9.24e-06	-0.321039	-0.947704	-0.869594	-0.631959
OG0001623	AT2G14520/AT4G33700/AT5G52790	0.409458	0.964359	25903	928.947	304	9.74e-06	-1.02485	-1.61189	-1.56054	-0.970826
OG0001624	NDL3/NDL2/NDL1	0.725001	-1.33951	57943.2	1671.45	530	9.85e-06	1.34597	-0.925079	-0.920889	-0.725775
OG0001625	CKB4/CKB2/CKB1/CKB3	0.297773	2.41898	29167.8	2890.78	923	1.01e-05	-1.03207	-0.175114	0.091954	0.389057
OG0001626	AT4G00840/AT4G22750/AT3G60800	0.356518	1.62026	39342.7	3606.26	1114	1.02e-05	0.164318	0.812006	1.2329	1.43893
OG0001627	AT4G26630/AT5G55660/AT5G63550/AT3G48710	0.452533	0.352527	31578.5	3575.3	952	1.01e-05	-0.80484	0.565745	0.21665	0.180366
OG0001628	LBD39/LBD37/LBD38	0.748398	-1.42885	14576.8	848.753	257	9.26e-06	-1.97921	-1.72827	-1.73371	-1.64391
OG0001629	AT3G62550	0.865418	-0.914727	8583.33	582.462	184	8.76e-06	-1.16851	-0.967422	-0.967907	-1.01005
OG0001630	AT2G38660/AT4G00600/EMB3127	0.43557	0.709127	19858.3	3256.8	892	9.76e-06	-1.10751	0.706521	0.494008	-0.530061
OG0001631	CB5-B/CB5-D/CB5-E	0.485763	0.244628	44914.6	2640.68	819	1e-05	0.582596	-0.144932	-0.0965351	-0.167709
OG0001632	AT4G05060/AT4G21450/MAMI	0.361705	1.53322	36305.9	2544.74	822	1e-05	-0.0803569	-0.240683	-0.0827974	-0.0246309
OG0001633	AT4G19420/AT5G45280	0.832885	-1.40863	21247.5	776.609	260	9.28e-06	-0.994977	-1.36579	-1.30856	-1.26676
OG0001634	ASG1/AT4G30780	0.457026	0.784927	32459.3	2189.24	702	1.01e-05	-0.0386246	-0.205768	-0.152925	0.660055
OG0001635	GGT4/GGT1/GGT2/GGT3	0.660988	-1.27827	24763.8	991.928	330	9.62e-06	-0.687911	-1.11484	-1.06957	-0.79855
OG0001636	DiT1/DiT2.2/DIT2.1	0.569981	-0.438849	52055.5	2739.06	845	1.02e-05	1.03363	-0.0504946	0.00942584	0.889741
OG0001637	FLOT1/AT5G25260/AT5G64870	0.783414	-1.56864	8351	618.401	192	8.35e-06	-2.43727	-2.12339	-2.09526	-2.36162
OG0001644	AT2G24560/AT2G30220/AT2G30310/AT2G31540/AT2G31550/AT2G40250/AT1G06990/RXF26	0.824675	-2.71623	9336.67	626.232	138	7.7e-06	-1.10359	-0.919032	-1.20415	-1.65338
OG0001645	AT2G47500/ATK4/AT1G09170	0.811991	-1.68144	40952.8	1860.42	533	9.41e-06	0.604718	-0.457574	-0.585842	-1.11654
OG0001647	AT1G10390/AT1G59660	0.435846	0.969075	21826.6	3900.46	1092	1.01e-05	-0.94485	1.36579	1.3274	0.598887
OG0001648	PHOS34/PHOS32/AT1G11360	0.405085	1.02595	37610.2	2776.46	882	1.01e-05	0.0234144	-0.0215896	0.157542	0.730531
OG0001649	EMB2024/PGL1	0.561914	-0.0214296	25756.6	1771.71	606	1e-05	-0.603623	-0.51681	-0.418416	0.176967
OG0001650	AT2G03505/E13L3/PDCB1/AT1G13830/PDCB3	0.768502	-1.9806	35604.8	1296.36	430	9.81e-06	-0.647629	-1.78069	-1.67897	-1.31143
OG0001651	AT4G14245/AT4G14250/AT1G14570/AT1G59550	0.466005	0.220941	26760.3	2628.45	859	1.01e-05	0.124068	0.688296	0.842835	1.00098
OG0001652	SHH2/SHH1	0.464935	0.707228	29561.7	3213.59	1003	1.01e-05	-0.273999	0.665736	0.925079	0.831611
OG0001653	AT5G41310/AT1G18410/AT1G63640/AT1G73860	0.830653	-2.0432	36371	2330.64	694	9.7e-06	0.273052	-0.0705993	-0.176041	-0.654771
OG0001654	AT5G15120/AT5G39890/AT1G18490	0.479466	0.294901	24173.3	1235.16	434	9.93e-06	-1.17637	-1.28599	-1.16072	-0.458587
OG0001655	CYCB2;1/CYCB2;2/CYCB2;3/CYCB2;4	0.762377	-1.73216	4590.83	2165.71	377	8.62e-06	-3.37889	-0.779457	-1.61636	-2.56934
OG0001656	HSP23.6-MITO/AT5G51440	0.950359	-1.94217	3624.33	922.171	206	8.64e-06	-2.50133	-1.18247	-1.53437	-1.72963
OG0001657	AT4G25280/PYR6/AT3G60180/AT3G60961	0.593902	-0.893819	40877.6	3093.6	955	1.02e-05	0.292991	0.269897	0.448141	1.58569
OG0001658	U2AF35B/AT3G44785/ATU2AF35A	0.490639	0.204011	37361.3	3794.15	1110	1.02e-05	0.334836	1.24271	1.41371	1.40631
OG0001659	ABF3/ABF4/ABF2/ABF1	0.442433	0.449941	43319.3	1387.98	478	9.81e-06	0.256677	-1.43296	-1.31143	-1.09524
OG0001660	AT2G18110/AT5G12110/AT5G19510/eEF-1Bb1	0.519713	-0.304174	16344.9	3760.54	924	9.86e-06	-2.16582	0.804419	0.094397	-0.986532
OG0001661	XLG1/XLG3	0.372763	1.60187	31913.2	1382.65	477	1e-05	-0.0821872	-0.805681	-0.719459	0.280634
OG0001662	SYP23/SYP21/VAM3	0.350722	1.69124	58484	2449.62	721	1.01e-05	1.37984	-0.318799	-0.438748	0.505722
OG0001663	IBR10/HCD1/ECI1	0.529543	-0.116268	21589.3	1310.45	435	9.81e-06	-1.40959	-1.20604	-1.1536	-0.827322
OG0001664	CRL1/CRL2/AT1G76470	0.47371	0.350327	46072.1	1130.6	386	9.77e-06	0.672964	-1.37513	-1.30428	-0.914866
OG0001666	AT5G26690/AT3G05920	0.918687	-1.73615	23378.2	820.596	243	8.03e-06	-0.810316	-1.31358	-1.36811	-2.1533
OG0001667	FRD3/AT1G51340	0.76099	-1.12557	18658.3	612.046	189	8.83e-06	-1.2029	-1.62087	-1.613	-1.59539
OG0001668	AT5G53480/AT3G08943/AT3G08947	0.466063	0.426839	27386	3408.83	982	1.01e-05	-0.464675	0.86384	0.826894	0.635676
OG0001669	AT5G03180/AT5G60580/AT3G09760	0.580904	-0.526199	26976.7	1612.42	547	1e-05	-0.936332	-0.968879	-0.886133	-0.165551
OG0001670	MSI2/MSI3/MSI1	0.656347	-1.00908	39871.2	3375.7	1048	1.01e-05	0.208874	0.543053	0.896083	0.12652
OG0001671	LARP1c/LARP1b	0.530525	0.214888	35540.9	2751.4	873	1.01e-05	0.204526	0.280634	0.430727	1.03156
OG0001672	AT2G19160/AT4G25870/AT4G30060/AT4G31350/AT5G57270	0.572174	-0.936501	42480.2	3141.35	981	1.02e-05	-0.0091218	-0.0950079	0.183766	0.687911
OG0001673	AT4G31290/AT5G26220/AT1G44790	0.496246	0.144587	49144.4	1294.15	411	9.79e-06	0.871815	-1.22578	-1.22321	-0.863398
OG0001674	AT2G28080/AT2G36970	0.690554	-0.818761	41067.2	753.957	268	9.57e-06	0.612769	-1.39738	-1.27907	-0.900179
OG0001675	HSI2/VAL3/HSL1	0.514777	-0.0090146	46947.3	2546.55	838	1.02e-05	0.733313	-0.238492	-0.0191566	1.14829
OG0001676	AT2G38250/AT5G01380	0.808864	-1.31667	24386.2	441.769	145	8.63e-06	-0.721429	-1.96225	-1.88855	-1.7392
OG0001677	RHC2A/RDUF2/RDUF1	0.433672	0.731346	41278.4	2559.79	810	1.03e-05	0.323922	-0.225998	-0.125907	1.87427
OG0001678	AT2G41380	0.782328	-0.595738	37146.9	772.464	244	8.88e-06	0.81794	-0.746908	-0.763488	-0.934448
OG0001680	ASN3/ASN2/ASN1	0.829733	-1.74556	24476.2	2107.84	660	9.53e-06	-1.14711	-0.591628	-0.613136	-1.3274
OG0001681	AT2G21300/AT4G38950/AT5G66310/AT3G51150	0.73441	-1.62246	55417.2	1544.94	518	9.94e-06	1.04511	-1.28808	-1.19915	-0.674108
OG0001682	AT4G34215/AT3G53010	0.496081	0.451904	21236	1485.4	511	1e-05	-0.277157	-0.166476	-0.0523213	0.695249
OG0001683	AT4G07670/AT5G19740/AMP1	NA	-1.17837	29598.2	644.481	225	9.58e-06	-0.270844	-1.56674	-1.45539	-0.866935
OG0001684	ARA7/RHA1	0.454895	0.801525	34597.5	3243.04	1030	1.02e-05	0.129585	0.694087	1.04774	1.22064
OG0001685	AT4G32920/AT5G11700/AT5G47020	0.456719	0.516718	36074.8	2387.05	748	1.01e-05	-0.102647	-0.372058	-0.338376	0.153541
OG0001686	AT5G15200/AT5G39850	0.625403	-0.449287	36080.3	3431.57	751	9.52e-06	0.254478	0.889289	0.0109462	-0.965481
OG0001687	AT4G18060/AT4G34660	0.438112	0.948946	41264.2	3434.8	1099	1.03e-05	0.624181	0.894267	1.36117	2.06102
OG0001688	BBX28/BBX29	0.556274	0.0181778	15756.2	833.576	241	8.99e-06	-1.39496	-1.29087	-1.37905	-1.49511
OG0001689	AT4G24715/WR3	0.893719	-1.63134	21164	601.999	190	8.74e-06	-0.2819	-0.94485	-0.944375	-1.02331
OG0001697	AT2G35680/AT5G56610	0.447499	0.86167	45143.9	2219.12	722	1.01e-05	0.87315	-0.176658	-0.0885957	0.859433
OG0001698	AT4G35380/AT4G38200/AT3G60860/EDA10	0.441771	0.45518	28772.7	4484.21	1196	1.02e-05	-1.06742	1.77478	1.58037	1.67401
OG0001699	AT1G02460/AT1G48100/AT1G56710	0.875838	-1.92117	14466.7	682.875	228	9e-06	-1.49977	-1.50353	-1.43127	-1.48496
OG0001700	AT5G28850/AT5G28900/AT5G44090/AT1G03960/AT1G54450	0.446231	0.244933	49233	2335.67	777	1.01e-05	0.531111	-0.823902	-0.677929	-0.189645
OG0001702	LBD11/LBD1	0.781721	-1.21033	9998.73	433.796	147	8.42e-06	-1.83359	-1.99011	-1.87427	-1.86554
OG0001703	BIP1/BIP2/BIP3	0.644173	-0.951731	18385.4	1691.81	447	9.51e-06	-1.67524	-0.910255	-1.12394	-1.34522
OG0001704	ERF1-1/ERF1-3/ERF1-2	0.453702	0.541878	37350.2	4294.85	1233	1.01e-05	0	1.63113	1.98791	0.289818
OG0001705	AT5G57970/AT1G15970/AT1G75090/AT1G80850	0.580004	-0.79057	32717	1525.93	519	1e-05	-0.683295	-1.30856	-1.19852	-0.258562
OG0001706	TMT2/TMT3/TMT1	0.591401	-0.618124	32413.4	980.191	341	9.89e-06	-0.0398417	-1.12508	-1.03571	-0.230679
OG0001707	RPS18C/PFL/AT1G34030	0.551857	-0.299225	9256.07	3794.36	867	9.59e-06	-2.37672	1.01615	0.101118	-1.25398
OG0001708	AT5G62580/AT1G27210/AT1G59850	0.609272	-0.732892	101638	1372.11	465	9.91e-06	2.74425	-0.811584	-0.748517	-0.146776
OG0001709	AT2G30990/AT2G34170/AT1G29240	0.661359	-1.03752	46726.7	945.129	324	9.76e-06	0.719459	-1.58356	-1.49048	-0.9439
OG0001710	AT4G24050/AT5G50130/AT1G64590	0.751453	-1.44629	14125.6	606.665	185	8.97e-06	-2.01959	-2.14716	-2.12922	-1.91072
OG0001711	AT1G60420	0.440042	1.31737	25109.7	1863.76	623	9.99e-06	0.00760144	0.117024	0.200491	0.64838
OG0001712	CYP735A1/CYP735A2	0.910117	-1.68754	7932.33	395.508	125	8.09e-06	-1.21808	-1.27289	-1.29157	-1.38935
OG0001713	GH9A3/GH9A1/KOR2	0.750251	-1.44043	35437.7	2435.26	752	1.01e-05	0.192432	0.0136829	0.0148992	0.507104
OG0001714	SNL2/SNL1/SNL3/SNL4	0.391353	1.01154	34326.1	3974.45	1103	1.02e-05	-0.53637	1.06957	1.01615	1.11371
OG0001715	AT2G09970/AT5G20670/AT1G72510	0.542582	-0.21519	14721.5	439.781	154	8.88e-06	-1.48131	-1.96644	-1.8175	-1.56882
OG0001716	AT4G14368/AT5G42140/AT3G23270/PRAF1	0.554153	-0.595032	32179.2	2527.65	805	1.01e-05	-0.441428	-0.258877	-0.146468	0.167709
OG0001717	BEH3/BEH4	0.421167	1.09062	64497.2	962.964	340	9.78e-06	1.84348	-1.14536	-1.04301	-0.491605
OG0001718	GDPD2/GDPD3/SRG3	0.824345	-1.72166	17363.3	755.992	212	8.93e-06	-1.76028	-1.84016	-1.97921	-1.95398
OG0001719	DRM2/DRM1/DRM3	0.560382	-0.363872	48835.1	2403.14	786	1.01e-05	1.10471	-0.0124666	0.128972	1.0131
OG0001720	BOR1/AT3G06450/AT3G62270	0.753369	-1.45475	97128.3	912.117	322	9.88e-06	2.53766	-1.63344	-1.49604	-0.6264
OG0001721	AT2G44500/AT5G63390/AT3G07900	0.750542	-1.4421	16609	1209.2	363	9.17e-06	-0.593077	-0.376297	-0.424397	-0.699126
OG0001723	AT5G06470/AT3G11773	0.728146	-0.994439	NA	NA	NA	NA	NA	NA	NA	NA
OG0001724	AT3G13600/AT3G58480	0.752685	-1.09009	21232.5	513.723	183	9.01e-06	-0.277789	-1.07389	-0.970339	-0.842401
OG0001726	AT3G24420	0.874758	-0.948946	9604	314.216	105	8.65e-06	-1.07932	-1.44323	-1.41123	-1.08095
OG0001727	CERK1	0.502489	0.875461	41211.6	1951.74	596	9.81e-06	1.06581	0.185931	0.144932	0.165859
OG0001728	CSP3/GRP2B/CSDP1/GRP2	0.634974	-1.15675	36109.5	2731.02	799	1.01e-05	-0.368476	-0.304754	-0.414106	0.0133788
OG0001729	KEA4/KEA6/KEA5	0.495895	0.148172	40398.1	2353.96	779	1.01e-05	0.258877	-0.393981	-0.237867	0.628991
OG0001731	AT4G14746	0.701144	-0.217611	12750.3	726.451	226	9.1e-06	-0.866935	-0.79855	-0.824329	-0.76471
OG0001732	PUM3/PUM2/PUM1	0.588402	-0.593974	31964.9	3383.35	923	1e-05	-0.465014	0.550821	0.311769	-0.0170279
OG0001733	AT2G44310	0.459967	1.16021	NA	NA	NA	NA	NA	NA	NA	NA
OG0001734	HAM1/HAM3/HAM2	0.634712	-0.896467	37568	1292.66	439	9.94e-06	0.0221978	-1.22772	-1.14301	-0.442433
OG0001735	AT2G47610/AT3G62870	0.681801	-0.778509	9607.83	4161.12	878	9.39e-06	-1.86381	1.64745	0.447469	-1.14653
OG0001736	PDE345/FBA1/FBA2	0.685914	-1.16603	42096.5	2071.19	646	1.01e-05	0.38316	-0.618281	-0.654771	0.161853
OG0001737	CDF2/CDF1/CDF3	0.483689	0.26019	17610	969.302	276	9.29e-06	-1.73508	-1.55339	-1.65697	-1.60966
OG0001738	NAXT1/AT3G45660/AT3G45680/AT3G45690/AT3G45700/AT3G45710/AT3G45720	0.779956	-2.4135	19285.7	739.325	228	8.83e-06	-1.95604	-2.24159	-2.21608	-2.34705
OG0001739	CYP94D2/CYP94D1	0.604822	-0.317823	48030.1	1543.82	516	9.9e-06	1.43466	-0.114269	-0.0398417	0.367175
OG0001740	AT4G00910	0.972796	-1.49781	2165	296.041	86	7.64e-06	-1.94584	-1.48404	-1.54431	-1.71754
OG0001741	RMA1/RMA3	0.419029	1.11121	37150.2	1872.55	601	1.01e-05	0.32168	-0.446125	-0.43006	0.6764
OG0001742	EMS1/AT5G42440	0.690753	-0.820001	45893.3	1117.03	376	9.66e-06	0.926012	-1.00601	-0.954875	-0.737697
OG0001743	AT4G19650/AT5G06810/AT5G06811/AT5G45113/AT5G45115	0.586858	-1.03955	33231.6	1979.84	645	9.8e-06	0.0264559	-0.368151	-0.311131	-0.447469
OG0001744	KASI	0.738328	-0.385114	33987.5	2352.06	693	9.9e-06	0.623443	0.479631	0.373362	0.365224
OG0001745	AT5G25270/AT5G42220	0.391999	1.38434	38786.9	3846.24	1157	1.01e-05	0.437075	1.30143	1.66179	0.951523
OG0001746	SVP/AGL24	0.758341	-1.11395	11887	573.459	199	9.15e-06	-1.68774	-1.68271	-1.57825	-1.36117
OG0001747	AT2G16360/AT2G21580/AT4G34555/AT4G39200	0.575912	-0.762995	17297.3	3734.97	829	9.6e-06	-1.77185	0.9458	-0.0520168	-1.24601
OG0001748	AT2G15300/AT2G23300/AT4G34220/AT4G37250/RLK	0.66365	-1.49872	51186.8	1004.97	339	9.56e-06	0.654018	-2.1533	-2.01494	-1.77039
OG0001749	SUMO1/SUMO2/SUMO3/AT5G55855/AT5G55856	0.608214	-1.18133	51206.5	2541.36	783	1e-05	0.986532	-0.24538	-0.225374	-0.156002
OG0001750	PMSR4/PMSR2/PMSR3/PMSR1	0.541242	-0.473285	46330	3238.84	1007	1.02e-05	0.482021	0.182529	0.49607	1.00652
OG0001758	AT2G30630/AT1G04280/AT1G06750	0.784899	-1.57987	7106	309.582	114	9.05e-06	-1.30285	-1.45891	-1.3505	-0.805681
OG0001759	AT3G10780/AT1G09580/p24delta5/AT1G57620	0.449773	0.377485	31689.1	3458.3	1032	1.01e-05	-0.488519	0.641641	0.820066	0.370755
OG0001760	AT4G32342/AT5G25360/AT3G15770/AT1G15350	0.513674	-0.249199	66980.9	1847.36	626	1.01e-05	1.72154	-0.793958	-0.708865	0.54976
OG0001761	GA3OX3/GA3OX1/GA3OX4/GA3OX2	0.899934	-2.36722	14504	253.219	91	8.57e-06	-1.49604	-2.41422	-2.32381	-1.79421
OG0001762	AT5G65910/AT3G49800/AT1G10720	0.415152	0.916525	47644	3182.35	1008	1.02e-05	0.773292	0.346436	0.701846	1.75885
OG0001763	ALMT6/ALMT9/AT1G18420/AT1G25480/AT1G68600	0.607146	-1.17659	41652.2	1435.72	486	1e-05	0.3445	-1.11201	-1.01717	0.0602393
OG0001764	AT4G34750/AT5G10990/AT1G19840/AT1G75590	0.668791	-1.33446	21729.3	579.733	203	9.39e-06	-0.950567	-1.67277	-1.54934	-1.15241
OG0001765	CAT2/CAT3/CAT1	0.660417	-1.03298	25700.5	1298.22	395	9.56e-06	-1.04144	-1.21936	-1.2688	-1.29367
OG0001766	RHA3A/RHA3B/AT1G20823/ATL8	0.66872	-1.3323	48609.3	1068.79	333	9.49e-06	0.63642	-1.76749	-1.74754	-1.63923
OG0001767	AT5G43660/AT3G18210/AT1G22950/AT1G48700/AT1G48740	0.62722	-1.28701	28952.2	2545.53	784	9.86e-06	-0.323602	0.102952	0.119473	-0.302207
OG0001768	AT3G28900/AT1G26880/RPL34	0.578093	-0.503589	6964.33	3865.21	823	9.35e-06	-2.5862	1.10359	-0.0782218	-1.54934
OG0001769	AT4G25160/AT5G51270/AT5G61550/AT5G61560	0.846465	-2.11224	38326.3	711.705	246	9.12e-06	0.088901	-1.92994	-1.79269	-1.79117
OG0001770	AT2G39795/AT5G02050/AT3G55605	0.597407	-0.653214	9231.9	4048.35	906	9.46e-06	-2.38188	1.32155	0.248828	-1.42621
OG0001771	AT2G34150/SCAR2/SCAR4/WAVE2	0.429175	0.588343	28629.6	3466.38	1007	1.02e-05	-0.772882	0.64913	0.692154	1.20919
OG0001772	AT5G45700/AT1G29770/AT1G29780	0.65774	-0.652848	4549.67	2043.88	398	8.67e-06	-1.5709	0.256048	-0.33098	-1.07281
OG0001773	AT4G10360/AT4G19645/AT1G31300	0.427769	0.793402	47189.4	1992.64	674	1.02e-05	0.749322	-0.678695	-0.578278	0.871371
OG0001774	PRR2/PRR1	0.836595	-1.41746	10954.8	1241.48	246	8.35e-06	-1.76459	-0.911176	-1.35811	-1.90884
OG0001775	PI4K GAMMA 4/AT5G24240	0.822378	-1.37136	42014.1	2020.5	658	9.97e-06	0.677164	-0.338376	-0.276209	0.0571935
OG0001776	TT8/GL3/EGL3	0.847396	-1.81472	28115.3	751.964	252	8.88e-06	-0.81964	-1.85186	-1.76028	-2.01033
OG0001777	FLD/LDL2/LDL1	0.551472	-0.293975	28617.7	2669.09	843	1e-05	-0.774112	-0.113963	0.00182433	-0.172645
OG0001778	AT5G15080/AT3G01300/AT3G28690	0.477884	0.308201	35779.5	1924.53	662	1.01e-05	-0.124681	-0.728944	-0.607641	0.134799
OG0001779	ASD2/ASD1	0.814648	-1.34388	54343.3	1461.69	438	9.68e-06	1.73235	-0.185003	-0.231928	-0.0571935
OG0001781	AT5G05480/AT3G14920	0.503585	0.403642	40898.6	1704.32	572	1e-05	0.598887	-0.572179	-0.50365	0.349666
OG0001782	PPC2/PPC3/PPC1	0.649619	-0.977618	81496.2	2322.92	715	1e-05	2.19193	-0.421737	-0.458925	0.0855436
OG0001783	AT3G18560/AT1G49000	0.772557	-1.176	37887.7	554.472	177	8.84e-06	0.385124	-1.71887	-1.66543	-1.58462
OG0001784	AT2G38820/AT4G14620/AT3G22970/AT3G54550	0.670073	-1.34242	32753	1305.8	394	9.73e-06	-0.384796	-1.20982	-1.277	-0.994478
OG0001787	LOS2	0.672896	-0.0871521	39215.1	3071.86	883	9.89e-06	0.949135	1.00198	0.918105	0.348374
OG0001788	ATG18C/ATG18D/AtATG18a	0.290698	2.68236	45830.3	3078.26	938	1.02e-05	0.649881	0.252908	0.370104	1.70831
OG0001789	SHP2/STK/AG/SHP1	0.85491	-2.1615	18358.7	450.801	138	7.66e-06	-1.22321	-1.93783	-1.9581	-2.47448
OG0001790	FRA1/AT5G60930/KICP-02	0.70469	-1.23593	37480.2	2340.53	697	1.01e-05	0.0136829	-0.408811	-0.518896	0.650257
OG0001791	AT5G02070/AT3G53840	0.754701	-1.1014	NA	NA	NA	NA	NA	NA	NA	NA
OG0001793	MEKK3/MAPKKK9/MEKK1	0.579473	-0.514692	37768.3	2439.25	726	9.96e-06	0.0425805	-0.328732	-0.42074	-0.361651
OG0001794	NIP5;1/NIP6;1	0.841109	-1.43793	28224.5	777.093	255	8.67e-06	-0.387417	-1.36348	-1.33034	-1.7044
OG0001795	AT2G05260/AT4G10955/AT5G24230	0.520978	-0.0554455	11048.7	531.827	191	9.19e-06	-2.23415	-2.24915	-2.10631	-1.70962
OG0001796	AT2G03130/AT4G36420/AT4G37660/AT1G70190	0.544392	-0.501242	29235.1	2639.6	828	9.93e-06	-0.716704	-0.146161	-0.0541482	-0.474861
OG0001797	VAMP712/VAMP711/VAMP713/VAMP714	0.520043	-0.307271	45572.5	3942.03	1232	1.03e-05	0.634188	1.19479	1.97921	2.21964
OG0001798	UMAMIT22	0.738771	-0.388617	19525	601.723	207	8.67e-06	-0.398914	-0.945801	-0.886583	-1.07443
OG0001800	AT2G27060/GHR1/AT5G10020	0.614935	-0.773715	37680.8	2479.4	789	1.01e-05	0.0310186	-0.296166	-0.201732	0.354519
OG0001801	AT5G05960/AT3G53980	0.819507	-1.35935	20639.7	878.647	277	8.62e-06	-1.04616	-1.23616	-1.24733	-1.74614
OG0001802	AT5G20050	0.757914	-0.471963	32761.7	1036.61	349	9.48e-06	0.546933	-0.49607	-0.462982	-0.366199
OG0001811	AT1G02260	0.580782	0.404925	14159.6	572.754	207	9.25e-06	-0.76634	-0.978158	-0.886583	-0.62714
OG0001812	NET1C/NET1B/NET1A/NET1D	0.574828	-0.752754	51708.4	2459.02	751	1.02e-05	0.827322	-0.535668	-0.571105	1.56467
OG0001813	c-NAD-MDH2/c-NAD-MDH3/c-NAD-MDH1	0.642436	-0.939254	33108.3	3166.31	927	1.01e-05	0.0158115	0.62677	0.610569	0.514032
OG0001814	DRIP2/DRIP1	0.537463	0.162231	24215.5	1828.44	622	9.85e-06	-0.735703	-0.478949	-0.379563	-0.347082
OG0001815	AT5G02420/AT1G08180	0.651786	-0.626374	46701.5	634.759	236	9.67e-06	0.979631	-1.58676	-1.39899	-0.721035
OG0001816	AT4G11680/AT3G61180/AT1G12760/AT1G63170	0.412501	0.761809	26229.3	1951.94	651	1.01e-05	-1.3172	-0.949135	-0.871815	-0.0291934
OG0001817	MAP70-3/MAP70-4/MAP70-2/MAP70-1	0.627039	-1.10303	46288.8	3219.33	974	1.02e-05	0.481338	0.162469	0.320719	1.26338
OG0001818	AT2G25480/AT2G35880/AT4G32330	0.60516	-0.706469	48427.4	2353.45	756	1.03e-05	0.813275	-0.394967	-0.309536	1.94989
OG0001819	TFIIS/AT2G42725/AT4G18720/AT5G42325	0.512068	-0.23611	30968.4	3204.1	1014	1.01e-05	0.416757	1.09635	1.34222	1.13487
OG0001820	AT1G19330/AT1G75060	0.811645	-1.32872	39512.5	831.819	292	9.79e-06	0.491948	-1.29437	-1.19666	-0.474181
OG0001821	AT2G42270/AT5G61140/emb1507	0.462206	0.461417	29686.5	4665.58	1167	1.01e-05	-0.674108	2.16582	1.5207	0.389713
OG0001822	SPDS3/SPDS1/SPDS2	0.347431	1.72689	60237.4	1666.09	564	9.83e-06	1.44928	-0.931629	-0.848923	-0.78317
OG0001823	ACD1-LIKE	0.65314	0.00458117	26759.5	2114.87	640	9.71e-06	0.123761	0.306666	0.24538	-0.0069933
OG0001824	MEE25/AT4G20460/DUR/MUR4	0.634848	-1.15502	44132.9	1235.61	421	9.75e-06	0.310493	-1.60084	-1.48404	-1.24337
OG0001825	AT1G32780/AT1G64710	0.910936	-1.69124	21572.9	655.852	215	8.9e-06	-0.967422	-1.55136	-1.49884	-1.55237
OG0001826	AT5G24320/AT5G42010/AT5G53500/AT1G64610	0.605737	-0.971441	54717.7	1313.39	456	9.91e-06	1.005	-1.50731	-1.36734	-0.826466
OG0001828	IRE1A/IRE1-1/AT3G11870	0.442931	0.640825	51558.2	2144.06	691	1e-05	1.25732	-0.241622	-0.190264	0.373036
OG0001829	AT4G09760/CK1/AT1G74320	0.694316	-1.19691	40911.2	1406.67	473	9.71e-06	0.296801	-1.13835	-1.0509	-1.03467
OG0001830	NIP2/AT4G35840/AT5G66070/AT1G74410	0.482836	0.0320735	27150.7	1647.2	557	9.9e-06	-1.22642	-1.19417	-1.10303	-0.854166
OG0001831	PHT3;1/PHT3;2	0.524222	0.256522	35559.4	3704.35	1053	1.01e-05	0.206389	1.1536	1.14829	0.713563
OG0001832	SnRK1.3/KIN10/KIN11	0.32534	2.09868	62507.2	2309.89	784	1.02e-05	1.756	-0.0879852	0.119473	1.12566
OG0001833	APK/AKN2/APK4/APK3	0.541411	-0.474938	23055.2	1027.03	301	9.81e-06	-1.5943	-1.80032	-1.89401	-1.10135
OG0001834	AGT3/AGT2/PYD4	0.672097	-1.09169	19168.8	715.877	244	9.52e-06	-1.61636	-1.92216	-1.80186	-1.33329
OG0001835	ATMDAR2/MDHAR/MDAR4/MDAR1	0.448252	0.388936	47168.8	2602.41	812	1e-05	0.545168	-0.421405	-0.3623	-0.156926
OG0001836	HSP60-2/HSP60-3A/HSP60	0.744718	-1.41504	24047.8	3698.63	957	9.64e-06	-1.18984	0.911636	0.455212	-1.16972
OG0001837	AT4G14100/AT3G23760	0.489105	0.512669	40955.2	1448.53	471	9.62e-06	0.605448	-0.75295	-0.73212	-0.798969
OG0001838	OPR3	0.710995	-0.265084	20313.7	1211.25	339	9.31e-06	-0.34063	-0.374992	-0.484413	-0.561112
OG0001839	NAD-ME1/NAD-ME2	0.362153	1.71906	34391.5	3289.86	1020	1.02e-05	0.110291	0.735304	1.00854	1.20478
OG0001840	AT2G28540/AT5G60170/AT3G45630	0.346211	1.75101	47340.2	3617.19	1073	1.02e-05	0.755375	0.824329	1.02691	1.61748
OG0001841	UBA1/"UBA 2"	0.396491	1.34534	31183	4555.41	1289	1.03e-05	-0.140324	2.13512	2.44324	2.34705
OG0001842	AT2G37290/AT2G39280/AT3G55020	0.520487	-0.0527816	38022.3	2337.09	747	1.01e-05	0.0654184	-0.412119	-0.346436	0.664219
OG0001843	AT2G37890/AT3G53940/AT3G55640	0.724723	-1.33662	45902.4	3424.84	807	1e-05	0.658543	0.606179	-0.138789	-0.145239
OG0001844	AT2G39130/AT5G02170/AT5G02180/AT3G09330/AT3G09340/AT3G54830	0.720508	-1.92492	20778.8	990.685	338	9.65e-06	-1.82068	-1.83851	-1.73098	-1.40305
OG0001845	GDI1/GDI/GDI2	0.400673	1.06787	26527.3	4174.81	1203	1.02e-05	-0.968393	1.48679	1.78069	1.5772
OG0001846	AT3G60415/AT3G60420/AT3G60440/AT3G60450	0.63792	-1.17071	58491.2	1252.82	437	9.72e-06	1.58249	-0.898356	-0.814122	-0.613503
OG0001847	AT5G08560/AT5G43920	0.59936	-0.277657	32844.2	3076.12	984	1.01e-05	-0.0060811	0.552591	0.837642	0.922749
OG0001848	AT5G13210/AT5G43390/AT5G43400/AT3G24780	0.84308	-2.09602	25667.7	613.655	213	9.47e-06	-0.612035	-1.61861	-1.50731	-1.0404
OG0001849	AT2G25220/AT4G32000/AT5G11020/AT1G80640	0.709294	-1.50971	34398.7	769.038	273	9.86e-06	-0.531111	-2.21255	-2.02429	-0.968879
OG0001850	EXLA2/EXLA3/EXLA1	0.7928	-1.604	14135	1173.2	343	9.11e-06	-2.01726	-1.33923	-1.41536	-1.80186
OG0001851	RABB1a/RABB1C/GB2	0.53689	-0.173022	46631.2	3204.9	1003	1.02e-05	0.973264	0.658165	0.925079	1.71093
OG0001852	AT4G30880/AT4G33550	0.776581	-1.19028	13921.3	365.914	118	8.13e-06	-1.54231	-2.17869	-2.12339	-2.07916
OG0001853	AT5G10820/AT5G25040/AT5G25050/AT1G79710	0.576176	-0.765766	38428.5	844.685	290	9.6e-06	-0.158157	-2.09254	-1.95604	-1.47406
OG0001855	PAP28/PAP29	0.391147	1.39287	14753.8	1595.09	495	9.68e-06	-1.47677	-0.643884	-0.678312	-0.689453
OG0001866	AT2G38180/AT3G11210	0.605746	-0.323113	20130	593.698	200	8.99e-06	-1.08807	-1.651	-1.56778	-1.49233
OG0001867	SEC1B/SEC1A/KEU	0.509097	0.0406504	41548.4	3555.92	1091	1.02e-05	0.335158	0.742896	1.1154	1.18614
OG0001868	AT4G11810/AT4G22990/AT1G63010	0.65771	-1.01897	31890.2	803.599	288	9.64e-06	-0.0846282	-1.33626	-1.20856	-0.769607
OG0001869	PEX11D/PEX11E/PEX11C	0.474197	0.342167	31655.2	1841.03	605	9.98e-06	-0.491262	-0.799387	-0.753354	-0.268636
OG0001870	PORB/PORA/"POR C"	0.670615	-1.08581	20294.1	1921.7	561	9.17e-06	-1.52555	-0.730928	-0.854604	-1.73508
OG0001871	AT2G32450/AT1G05150	0.373935	1.584	36174.4	1813.58	613	1.01e-05	0.25982	-0.488519	-0.402868	0.777398
OG0001872	AT2G31730/AT3G19500/AT1G05710/AT1G49830	0.679619	-1.38743	37186.4	618.868	210	9.16e-06	-0.010338	-2.1205	-1.99011	-1.74336
OG0001873	AT5G36260/AT3G02740/AT1G05840/AT1G65240	0.383572	1.1156	31323.3	2874.93	875	1.01e-05	-0.520636	0.0590209	0.132652	0.42706
OG0001874	AT2G36670/AT5G22850/AT1G08210	0.457477	0.510311	58068.7	2189.29	685	1e-05	1.35126	-0.529361	-0.550113	0.0974516
OG0001875	BON2/AT5G61910/BON1/BON3	0.353796	1.51156	40750.9	2757.93	852	1.02e-05	0.285065	-0.034365	0.034365	0.909335
OG0001876	AT2G45360/AT3G60780/AT1G12320/AT1G62840	0.817325	-1.97227	9921.67	277.242	103	8.84e-06	-1.84182	-2.35185	-2.21964	-1.58569
OG0001877	GAPA/GAPA-2/GAPB	0.701967	-1.22584	4721	2098.65	495	9.05e-06	-2.95233	-0.6018	-0.995475	-1.85524
OG0001878	AT4G26490/AT5G56050/AT3G26350/AT1G13050	0.535936	-0.167025	60151.6	2377.53	753	9.78e-06	1.98137	0.499168	0.5427	0.104481
OG0001879	AT2G01600/AT4G25940/AT5G57200/AT1G14910	0.46003	0.274893	38800.4	3649.79	1111	1.03e-05	0.123149	0.855919	1.22128	2.23415
OG0001880	AVP1	0.574966	0.441128	35008.2	1980.71	658	1.01e-05	0.688296	0.210118	0.282849	1.09192
OG0001881	AT5G60990/RH36	0.677765	-0.759441	14139.6	4400.02	1106	9.73e-06	-1.52847	1.96017	1.39095	-0.59598
OG0001882	AT4G15545/AT1G16520/AT1G56080	0.623127	-0.817522	39210	1594.53	524	9.85e-06	0.153848	-0.983569	-0.932098	-0.719459
OG0001883	AT1G18740/AT1G43630/AT1G74450	0.75294	-1.4522	8535.67	1205.46	321	8.71e-06	-1.98791	-0.938219	-1.09968	-1.68397
OG0001884	AT2G21500/AT4G39140/AT1G19680/AT1G75400	0.417544	0.698149	38668.4	2509.65	746	1.01e-05	-0.136334	-0.495383	-0.589094	0.0121625
OG0001885	APS3/APS4/APS1/APS2	0.528932	-0.376216	43853.4	1493.13	510	1e-05	0.293943	-1.337	-1.22256	-0.148313
OG0001886	PGSIP3/PGSIP1/PGSIP2	0.701903	-1.22522	35241.8	1761.65	588	1.01e-05	-0.173262	-0.857674	-0.796879	0.390041
OG0001887	UBQ6/UBQ5/AT1G23410	0.577942	-0.12103	25475.4	3961.04	909	9.69e-06	-0.628251	1.42789	0.557912	-0.6764
OG0001888	UPS4/UPS2/UPS1/UPS3/UPS5	0.452105	0.188344	54688.7	1632.71	546	1e-05	1.00249	-1.20667	-1.12853	-0.381197
OG0001889	ZIM/ZML1/ZML2	0.509581	0.0368053	31904.4	2848.52	924	1.02e-05	-0.470781	0.0383203	0.316561	1.02949
OG0001890	scpl20/scpl21	0.946854	-1.9119	41397.3	422.93	154	9.18e-06	1.0766	-1.21553	-1.11145	-0.69061
OG0001891	VRN2/EMF2	0.4779	0.597151	37751.5	2215.56	738	9.99e-06	0.371732	-0.179748	-0.0361904	0.131732
OG0001894	KUP5/KUP7/AT1G60160	0.456926	0.51503	35116.2	2588.88	813	1.02e-05	-0.187169	-0.199871	-0.112433	0.990497
OG0001895	PAO2/PAO3/PAO4	0.480701	0.285652	31152.7	1132.3	399	9.86e-06	-0.533563	-1.37356	-1.26136	-0.672582
OG0001896	CM2/CM1/CM3	0.535131	-0.161932	30429.4	1979.15	673	9.99e-06	-0.602529	-0.690224	-0.580796	-0.231928
OG0001897	CLPB2/HSP101	0.821182	-1.36758	444.667	914.208	163	8.59e-06	-2.49445	-0.612035	-1.06206	-1.12853
OG0001898	AT2G12290/RING/BRG1/BRG3/BRG2	0.603291	-0.95639	26229.8	740.876	266	9.58e-06	-1.31575	-2.23786	-2.06357	-1.51206
OG0001899	AT2G18520/AT4G36680/AT1G80150	0.62847	-0.853984	20671.3	2970.52	816	9.55e-06	-1.49048	0.145546	-0.107232	-1.30499
OG0001900	AT5G18900/P4H2/AT3G28480/AT3G28490	0.303202	2.35759	83986.4	2591.38	819	1.01e-05	2.25299	-0.19646	-0.0965351	0.795209
OG0001901	AT5G49215/AT3G06770/AT3G16850/AT3G62110	0.604309	-0.960132	45655.3	1612.16	512	1.01e-05	0.421073	-1.2316	-1.2149	0.00942584
OG0001902	AT2G47350/AT3G06660/AT1G56460	0.341672	1.83503	52820.5	3267.69	1016	1.03e-05	1.06634	0.431395	0.741694	2.1411
OG0001903	SGT/UGT80B1	0.416466	1.1334	32715.9	2207.68	746	1e-05	-0.0127707	-0.188407	-0.010034	0.313046
OG0001904	AT3G08530/AT3G11130	0.440752	0.921936	36489.3	4927.64	1261	1.02e-05	0.279053	2.80099	2.29324	1.22514
OG0001905	AT3G15890/AT1G52540	0.537305	0.165227	57110.4	1382.83	483	1.01e-05	1.49697	-0.80526	-0.709256	0.696411
OG0001906	PDX1.1/RSR4/PDX1.2	0.285435	2.72825	43824	1416.02	479	9.9e-06	0.507104	-1.13141	-1.03519	-0.566102
OG0001907	KCO5/KCO6/KCO2	0.377771	1.33518	27759	1060.9	373	9.71e-06	-0.425729	-1.05886	-0.960647	-0.633444
OG0001908	ALE2/AT5G56890	0.639304	-0.54702	41028	1912.03	638	1.01e-05	0.609471	-0.420076	-0.32777	0.706521
OG0001909	AT2G37190/AT5G60670/AT3G53430	0.561361	-0.373996	7347.83	3877.4	861	9.52e-06	-2.56118	1.1228	0.0754772	-1.33998
OG0001910	AT2G47010/AT1G17030	0.855369	-1.4888	24756.2	580.806	134	8.57e-06	-0.689067	-1.67032	-2.0035	-1.78816
OG0001911	AT2G27710/AT2G27720/AT3G44590	0.582871	-0.545304	19240.7	3548.93	769	9.45e-06	-1.60855	0.734906	-0.267691	-1.42789
OG0001912	CCR4/CCR3	0.804141	-1.2904	41902.7	1021.31	340	9.26e-06	0.668395	-1.09082	-1.04301	-1.28529
OG0001913	UCP5/DIC2/DIC3	0.748782	-1.43461	11729.3	1312.09	353	8.89e-06	-1.69922	-0.858114	-1.00752	-1.55747
OG0001914	SR1/EICBP.B/AT5G64220	0.448536	0.586938	46099.9	2698.02	853	1.01e-05	0.675253	-0.0898168	0.0377117	0.251338
OG0001915	AT2G26190/EDA39/AT5G57010	0.736472	-1.38511	18344	1652.75	447	9.14e-06	-1.68146	-0.938691	-1.12394	-1.76315
OG0001916	AT4G23440/AT5G56220	0.68633	-0.801118	38944.4	1254.87	407	9.72e-06	0.448477	-0.897446	-0.883435	-0.613136
OG0001917	AT5G01740	0.916503	-1.12113	12177.8	371.519	128	8.48e-06	-0.90429	-1.33034	-1.27084	-1.19107
OG0001918	MC9	0.884979	-0.98864	16198	1007.59	207	8.33e-06	-0.618649	-0.519592	-0.886583	-1.27221
OG0001919	AT5G07310/Rap2.6L/AT5G61890/RAP2.6	0.851121	-2.13767	26929.3	529.834	175	8.47e-06	-1.24932	-2.67287	-2.60383	-2.74425
OG0001933	AT4G14360/AT5G14430/AT3G23300/AT1G04430	0.410722	0.776509	28828.1	2697.1	794	1.01e-05	-1.06206	-0.342242	-0.431395	-0.0252392
OG0001934	AAO3/AO1/AAO2/AO4	0.794921	-1.87464	52945.8	1176.99	411	9.76e-06	0.907039	-1.66058	-1.51588	-1.21109
OG0001936	VAR2/FTSH6/FTSH8	0.639428	-0.923746	26973.7	2378.29	668	9.72e-06	-0.50227	-0.0310186	-0.252908	-0.614972
OG0001937	AT1G08230	0.765628	-0.509974	26787.5	576.5	206	9.25e-06	0.125907	-0.976198	-0.891097	-0.62492
OG0001939	AT5G55860/AT1G12150	0.616352	-0.393084	41189	2011.46	662	1.02e-05	1.0642	0.229742	0.293625	1.56157
OG0001940	LOX3/LOX6/LOX4	0.722121	-1.31597	43497.3	1059.6	300	9.32e-06	0.479631	-1.45102	-1.58356	-1.57299
OG0001941	EMB3135/AT1G17620	0.613255	-0.371145	60950	2037.78	665	1.02e-05	1.68648	-0.323922	-0.262337	1.1436
OG0001942	AT1G26190/AT1G73980	0.532349	0.203106	57876.4	2317.17	773	1.02e-05	1.53634	-0.0827974	0.0882905	1.24932
OG0001943	RPT4A/AT1G45000	0.46207	0.735988	25679.9	3653.6	1097	1.01e-05	-0.609837	1.09913	1.35429	1.005
OG0001944	scpl46/SCPL45	0.663506	-0.687253	45828.3	972.331	327	9.64e-06	0.922749	-1.13545	-1.08041	-0.768381
OG0001945	KUP11/KUP9/KUP10	0.743246	-1.41343	57277.9	724.048	253	9.57e-06	1.30927	-1.90884	-1.75317	-1.28114
OG0001946	AT4G19450/AT5G45275/AT3G01630/NFD4	0.544609	-0.502247	83071.7	821.565	295	9.59e-06	2.23048	-1.76172	-1.59756	-1.25866
OG0001947	HB4/HB-2/HAT1/HAT2/HAT3	0.677397	-1.5596	29351.3	952.294	301	9.17e-06	-1.2627	-2.20905	-2.15951	-2.28905
OG0001948	LHW/AT1G64625	0.681048	-0.774912	27703.2	955.5	333	9.87e-06	-0.431061	-1.14888	-1.05779	-0.278105
OG0001949	AT5G63370/AT1G67580	0.392129	1.3805	26230.4	4085	1201	1.01e-05	-0.567173	1.56674	1.94989	0.930691
OG0001950	AT4G17720/BPA1/AT5G46870/AT1G67950	0.38671	1.06474	58482.5	2528.16	825	1.02e-05	1.22	-0.481679	-0.308898	0.976687
OG0001951	BIM1/BIM2	0.457235	0.782918	56802.7	1866.29	637	1.02e-05	1.48771	-0.452179	-0.329374	1.25732
OG0001952	At17.1/AT5G37840/AT1G66480/AT1G71015	0.798101	-1.88677	52180.3	587.099	202	9.14e-06	1.29087	-1.66421	-1.55441	-1.37669
OG0001953	AT5G16590/AT3G02880/RLK902/RKL1	0.694426	-1.4539	63069.4	1998.22	660	1e-05	1.43212	-0.914866	-0.848487	-0.15231
OG0001954	AT4G27850/MEB1/AT4G27870/MEB2	0.652344	-1.23847	36152.9	917.324	254	9.25e-06	-0.0965351	-1.63228	-1.74336	-1.64863
OG0001955	AT4G39860/AT1G35780/AT1G78150	0.664002	-1.04975	48195	1837.33	605	1e-05	0.80484	-0.803579	-0.753354	-0.0757821
OG0001956	ENODL19/ENODL17/ENODL16	0.663417	-1.04617	36493.5	1597.56	470	9.68e-06	-0.0657231	-0.979631	-1.05992	-1.08532
OG0001957	AT5G15980/AT3G02490/BIR6	0.573438	-0.464049	34682.9	3626.53	1002	9.79e-06	-0.224127	0.828608	0.664977	-0.880743
OG0001958	EIN4/ETR2	0.502949	0.407493	47459.3	2649.61	859	1.02e-05	1.02177	0.19615	0.378256	1.71357
OG0001959	AT5G02960/AT3G09680	0.590759	-0.220638	12709.1	4122.93	908	9.55e-06	-0.870482	1.90137	0.988017	-0.261393
OG0001960	DFB/DFC/DFD	0.584951	-0.56184	37189.1	2155.34	693	1.01e-05	-0.010034	-0.552237	-0.528312	0.193671
OG0001961	FAD3/FAD8/FAD7	0.739209	-1.39756	38511.5	1596.36	500	9.75e-06	0.100507	-0.980122	-0.983076	-0.958238
OG0001962	TTL3/TTL2/TTL4/TTL1	0.608895	-0.992986	39872.2	1869.5	562	1.01e-05	0.209496	-0.772472	-0.85329	0.334193
OG0001963	AT2G28660/AT3G24450	0.707319	-0.898678	15326.3	548.336	187	8.96e-06	-1.42958	-1.73235	-1.622	-1.51015
OG0001964	AT5G02060/AT3G23200/AT3G53850	0.58367	-0.551144	49687.6	1793.53	612	1.01e-05	0.906122	-0.834192	-0.739694	0.539181
OG0001965	AT5G66940/DOF2/OBP1/DOF1	0.62333	-1.07574	56433.7	1085.97	338	9.14e-06	1.09413	-1.74336	-1.73098	-2.08714
OG0001967	AT2G20440/AT4G27100/AT4G28550/AT5G54780	0.595251	-0.905782	108274	1706.93	578	1e-05	2.65182	-1.15182	-1.04511	-0.233178
OG0001968	AT2G01130/ABO6/AT1G48650	0.543517	-0.22397	37111.5	3548.49	1002	9.98e-06	-0.0179402	0.732916	0.664977	-0.278737
OG0001969	AT2G23540/AT4G16220/AT4G16230/AT4G16233/AT3G50400	0.912747	-2.60464	2660.67	866.342	158	7.9e-06	-2.6622	-1.25198	-1.78966	-2.24159
OG0001970	SCAB1/AT2G40820/AT3G56480	0.373522	1.37744	55073.2	2042.74	687	1.02e-05	1.20667	-0.636048	-0.542348	1.48679
OG0001971	AT2G37900/AT3G53960	0.795619	-1.25845	32096.6	563.975	197	8.92e-06	-0.0663326	-1.70181	-1.58783	-1.54231
OG0001972	CYT1/AT4G30570/AT3G55590	0.534138	-0.150264	51010.8	1447.16	489	9.93e-06	1.2342	-0.753758	-0.696023	-0.0840179
OG0001973	EEL/AREB3	0.442755	0.907119	45606	2475.99	815	1.01e-05	0.911636	0.0495813	0.219141	1.05037
OG0001975	SUVH6/SUVH5	0.33899	2.05771	22318.2	1115.87	401	9.84e-06	-0.903832	-1.00752	-0.900179	-0.375318
OG0001976	TOM20-4/TOM20-3/TOM20-2	0.547714	-0.257133	54294.7	3219.99	991	9.97e-06	1.16551	0.384142	0.608739	-0.287599
OG0001977	AT5G42050/AT3G27090	0.2686	3.07255	45183.7	1771.87	604	1.01e-05	0.879399	-0.516463	-0.422069	0.677547
OG0001978	AT5G07940/AT5G07970/AT5G07980/AT3G29385	0.586105	-0.837921	27053.9	3972.77	1182	1.01e-05	-0.929285	1.22514	1.60413	0.543405
OG0001980	scpl47/SCPL49/scpl48	0.545962	-0.24341	27434.9	1446.9	436	9.88e-06	-0.457912	-0.754566	-0.818365	-0.271159
OG0001981	AT3G52500	0.715009	-0.285652	11178.8	842.188	290	9.41e-06	-0.966936	-0.677164	-0.623812	-0.453189
OG0001983	AT5G20290/AT5G59240	0.589642	-0.212469	8187.83	3649.69	753	9.34e-06	-2.01263	1.09469	0.0164197	-1.21172
OG0001984	AT4G17585/ALMT12/AT5G46600/AT5G46610	0.829149	-2.03142	3223.17	401.996	103	8.25e-06	-2.56934	-2.06357	-2.21964	-1.99453
OG0001985	CYCD2;1/CYCD4;2/CYCD4;1	0.507327	0.0595902	39023.9	1782.06	601	1e-05	0.455212	-0.510219	-0.43006	0.37793
OG0001986	COL3/COL4/COL5	0.539513	-0.193461	26315.6	971.613	328	9.7e-06	-0.986532	-1.54531	-1.47858	-1.04774
OG0001987	RPS6/EMB3010	0.708188	-0.903112	11428.3	4134.83	910	9.58e-06	-1.72288	1.60303	0.561468	-0.873595
OG0001988	AT5G13880/AT5G47920	0.670169	-0.720575	16264.2	560.665	183	8.51e-06	-1.36734	-1.7057	-1.63923	-1.82388
OG0001989	RIBA3/GCH	0.577716	-0.119244	78316.2	1714.71	597	1.01e-05	2.27669	-0.561468	-0.441092	0.921354
OG0001990	AT2G25590/AT4G32440/AT5G20030	0.4605	0.476593	30374	2004.61	650	9.86e-06	-0.607641	-0.670297	-0.641268	-0.68176
OG0001991	SGS3	0.705385	-0.238542	38934.8	1329.85	453	9.84e-06	0.932568	-0.286015	-0.19615	0.230367
OG0001995	AT4G00810/AT5G24510/AT5G47700/AT1G01100	0.594329	-0.896909	12273.2	3152.82	685	9.45e-06	-2.14412	0.324883	-0.550113	-1.43466
OG0001996	AT4G02230/AT3G16780/emb2386	0.548925	-0.268147	20064.7	3711.95	983	9.8e-06	-1.54131	0.927881	0.571463	-0.833762
OG0001997	AT5G27770/AT3G05560/AT1G02830	0.558134	-0.349384	9210.67	3666.93	764	9.4e-06	-1.90323	1.11654	0.0578026	-1.13893
OG0001998	AT5G18490/AT5G43950/AT3G04350/AT1G04090	0.628674	-1.11231	46770.5	1813.87	594	1e-05	0.720641	-0.81964	-0.782344	-0.158773
OG0001999	AT4G14420/AT5G43460/AT1G04340	0.453964	0.539826	24005.7	3098.3	973	1.01e-05	-1.19417	0.275578	0.527263	0.140939
OG0002000	AT2G21630/AT4G14160/AT3G23660/AT1G05520	0.392461	0.996864	34254.7	3864.94	1118	1.02e-05	-0.541644	0.937275	1.10415	1.52652
OG0002001	AT2G28315/AT2G30460/AT1G06890	0.656971	-1.01303	24620.3	2577.69	817	9.98e-06	-1.13952	-0.208874	-0.102341	-0.269897
OG0002002	AT2G28680/AT1G07750	0.648899	-0.608493	46046.3	977.91	341	9.66e-06	0.936332	-1.12738	-1.03571	-0.737298
OG0002003	ECA2/ECA4/ECA1	0.555147	-0.325293	38750	3311.58	1013	1.01e-05	0.120086	0.47248	0.725775	0.516115
OG0002004	MPK7/MPK14/MPK1/MPK2	0.518472	-0.289965	31828.6	2269.52	741	1e-05	-0.477245	-0.461291	-0.372058	-0.0012162
OG0002006	AT5G62610/BPEp	0.575097	-0.104968	33604.9	1306.36	457	1.01e-05	0.0565844	-0.863398	-0.762675	0.4735
OG0002007	SNAP29/SNAP33/SNAP30	0.72158	-1.31246	42173.2	2205.3	660	9.85e-06	1.12968	0.370429	0.289818	0.257619
OG0002008	NRB4	0.49197	0.940633	22690.3	3915.27	1086	1.02e-05	-0.164626	1.7057	1.64745	1.82548
OG0002009	AT3G14100/UBP1B/UBP1A	0.375738	1.35786	44655	2010.85	668	1.02e-05	0.568602	-0.666875	-0.593077	1.23943
OG0002010	AT5G45180/FMO1	0.990087	-2.4081	4401.67	467.91	128	7.71e-06	-1.58998	-1.14418	-1.27084	-1.63807
OG0002011	AT2G17410/AT1G20910/AT1G76510	0.543933	-0.226396	43234.8	4503.44	1334	1.01e-05	0.459938	1.91451	2.5862	0.763488
OG0002012	AT2G22460/AT5G65340/AT1G21050/AT1G76610	0.650266	-1.22898	24650.5	672.12	226	9.1e-06	-0.0255434	-0.864723	-0.824329	-0.765117
OG0002013	PGM/PGM3/PGM2	0.450374	0.572254	43645.8	2967.45	859	1.02e-05	0.492635	0.143089	0.0651137	0.849795
OG0002014	NTL/NTF2A/NTF2B	0.442625	0.644822	39624.7	3091.72	934	9.98e-06	0.50227	0.565031	0.638283	0.0922593
OG0002015	AT3G21610/AT1G24350/AT1G67600	0.406845	1.00418	39030	2013.55	675	1.01e-05	0.137254	-0.661567	-0.575406	0.252594
OG0002016	PCME/ICME-LIKE2/ICME-LIKE1	0.325162	2.10677	33246.5	2215.32	756	1.01e-05	-0.337732	-0.508488	-0.309536	0.290135
OG0002017	VFB3/SKIP2/VFB2/VFB1	0.452048	0.356934	48651.9	2942.06	914	1.02e-05	0.64613	-0.115187	0.0590209	1.18002
OG0002018	AT2G34250/AT1G29310/AT1G78720	0.498178	0.129371	19856	3774.87	1037	1.01e-05	-1.10807	1.21872	1.07986	0.594891
OG0002019	AT2G30530/AT5G01970/AT1G30050	0.258643	3.10753	20709.2	2108.1	711	9.98e-06	-1.0404	-0.269582	-0.12223	0.0907327
OG0002020	BZO1/AAE12/AAE11/AT1G68270	0.970177	-2.85937	9828.33	342.368	111	8.17e-06	-1.85186	-2.22322	-2.15639	-2.05848
OG0002021	SGR4/AT5G39630/VTI13/VTI1B	0.345084	1.63358	22660	3568.15	1093	1.02e-05	-1.31286	0.75902	1.12738	1.14243
OG0002022	CAD1	0.672571	-0.0850755	46480.9	1517.22	454	9.79e-06	1.37278	-0.140017	-0.193051	0.12223
OG0002023	GOX3/GOX2/GOX1	0.671263	-1.08741	46646.8	1911.83	552	9.36e-06	0.711995	-0.741694	-0.876717	-1.54331
OG0002024	RHM3/MUM4/RHM1	0.524502	-0.0803303	28030.5	3094.28	918	1.01e-05	-0.824329	0.271159	0.295213	0.513685
OG0002025	CYP94B1/CYP94B2/CYP94B3	0.856742	-1.84791	7198.67	647.668	191	8.61e-06	-2.098	-1.56157	-1.60303	-1.756
OG0002026	AT5G14610/DRH1/AT3G06480	0.455522	0.527217	28599.1	3390.15	975	1.01e-05	-0.777398	0.560401	0.533914	0.478949
OG0002027	AT5G15510/AT3G01015	0.798186	-1.27028	3023.5	2113.51	352	8.56e-06	-1.79573	0.305392	-0.455549	-1.14829
OG0002028	AT5G06370/AT5G16330/AT3G02700	0.477475	0.311612	54782.7	2132.15	710	1.01e-05	1.40631	-0.252908	-0.123149	0.455886
OG0002029	AT2G18330/AT4G36580/AT5G16930/AT3G03060	0.692008	-1.44461	8127	3846.91	870	9.26e-06	-2.90787	0.910715	-0.128972	-1.94989
OG0002030	GDH2/GDH1/GDH3	0.7311	-1.36383	39123.8	741.488	238	9.52e-06	0.148005	-1.86902	-1.82548	-1.33255
OG0002031	MT2B/MT2A	0.662072	-0.676068	37289.3	798.843	259	9.43e-06	0.330016	-1.34222	-1.31215	-1.09801
OG0002032	UBP12/UBP13	0.3638	1.69995	16905.1	4254.26	1164	1.01e-05	-1.32887	1.76459	1.71225	0.54658
OG0002033	ABCE2/ABCE3/ABCE1	0.539911	-0.195268	43650.8	3405.73	1057	1.01e-05	0.776987	0.860753	1.16611	0.619754
OG0002034	CAX2/CAX6/CAX5	0.551265	-0.291815	41840	1832.79	628	9.98e-06	0.661946	-0.476223	-0.358731	0.0873748
OG0002035	ASPGA1/ASPGB1	0.44309	0.902668	24099.2	1859.72	607	9.91e-06	-0.748919	-0.458587	-0.416094	-0.159697
OG0002037	AT3G25400	0.771165	-0.54051	16936.1	397.768	149	9.29e-06	-0.575765	-1.26812	-1.13835	-0.581876
OG0002038	AT4G14290/AT4G17150/AT3G23540	0.497084	0.139511	27026.5	2020.05	684	1e-05	-0.934919	-0.657788	-0.5533	-0.185312
OG0002039	ARI2/ARI1/ARI3/ARI4	0.500926	-0.121924	34861.3	2381	786	1.01e-05	0.151695	-0.0294976	0.128972	0.536019
OG0002040	bZIP23/bZIP19/BZIP24	0.664245	-1.0518	67354.9	1360.04	475	1.01e-05	1.73098	-1.16911	-1.04458	0.218206
OG0002041	TET2/TRN2	0.70605	-0.8903	93913.9	1371.73	454	9.66e-06	2.61296	-0.812006	-0.772062	-0.728944
OG0002042	AT2G17845/AT3G46170/AT3G55290/AT3G55310/AT1G62610/AT1G63380	0.517403	-0.660548	4583.67	187.131	68	8.26e-06	-2.41422	-2.63189	-2.55318	-1.99231
OG0002043	NAP12/ABCG28/ABCG24	0.719539	-1.30204	54214.4	1808.02	599	1.01e-05	1.72692	0.0800518	0.152925	0.943425
OG0002044	GH9B8/GH9C1	0.802916	-1.28364	22776.2	1036.75	315	9.15e-06	-0.862516	-1.07877	-1.11654	-1.36657
OG0002045	DRB2/DRB5/DRB3	0.603549	-0.696641	46206.2	2544.75	817	1.02e-05	0.685217	-0.240057	-0.102341	1.30927
OG0002046	ASA2/ASA1/AT3G55870	0.580535	-0.523485	32942.4	1602.91	546	9.82e-06	0.00060811	-0.638283	-0.556137	-0.40815
OG0002047	RD20/ATS1/AT5G29560/ATPXG2	0.891471	-2.32112	31021.7	784.824	209	8.67e-06	-0.545521	-1.80186	-1.99899	-2.15951
OG0002048	LYK4/LYK5	0.853425	-1.48079	15569.6	1481.35	416	9.02e-06	-1.40877	-0.727755	-0.863398	-1.47226
OG0002049	MAKR3/MAKR4	0.794808	-1.25584	30659	689.486	243	9.1e-06	-0.184075	-1.49511	-1.36811	-1.41453
OG0002050	AT2G40520/AT3G51620/AT3G56320	0.423636	0.830804	21522.8	3420.23	1021	9.99e-06	-1.41288	0.595617	0.779457	-0.226309
OG0002051	AT2G41330/AT5G13810/AT3G57070	0.452203	0.556312	55046	2020.68	682	1.01e-05	1.20353	-0.657411	-0.555782	0.433732
OG0002052	AT2G01710/AT5G09540/EIP9	0.492254	0.18684	34794.8	2432.93	781	1e-05	-0.211361	-0.335479	-0.230991	0.0654184
OG0002053	AT5G41920/SCR	0.416736	1.1306	33720.6	1198.3	403	9.98e-06	0.0678563	-0.943425	-0.892907	0.0702945
OG0002054	eIFiso4G2/AT4G30680/eIFiso4G1	0.352919	1.66349	33756.8	4254.7	1240	1.01e-05	-0.294895	1.58462	2.01726	0.666495
OG0002055	AT5G41380/AT5G59990/AT1G63820	0.818568	-1.7012	4530.83	125.772	47	8.02e-06	-1.5772	-2.03623	-1.92216	-1.42958
OG0002056	CCoAOMT1	0.727699	-0.342481	22599.8	922.105	249	9.34e-06	-0.170793	-0.605448	-0.750127	-0.529361
OG0002057	AT4G29930/AT5G57150	0.689315	-0.8134	55309.5	513.078	187	9.39e-06	1.42958	-1.79117	-1.622	-1.14418
OG0002058	AT4G27660/AT4G28690/AT5G54148/AT5G54150	0.660078	-1.27493	7789.83	455.728	166	9.09e-06	-1.2303	-1.15775	-1.04668	-0.774112
OG0002060	AT5G08430/AT5G23480/AT5G63700	0.545008	-0.235502	52144.7	1720.76	587	1.02e-05	1.03883	-0.889741	-0.798969	1.27357
OG0002062	AT5G19730	0.858969	-0.887667	17547.3	697.397	233	9.13e-06	-0.533212	-0.835485	-0.801901	-0.736899
OG0002064	AT1G74460	0.966033	-1.45561	2383.33	917.619	167	7.87e-06	-1.89218	-0.609471	-1.03779	-1.5275
OG0002074	AT4G02480/AT4G24860/AT1G02890	0.462184	0.462732	29171	4210.09	1164	1.01e-05	-0.305073	1.71887	1.71225	1.0642
OG0002075	AT4G03010/AT3G17640/AT1G03440	0.419629	0.868976	49471.2	979.083	320	9.52e-06	0.896083	-1.53141	-1.50542	-1.33551
OG0002076	AT2G36700/AT2G36710/AT1G05310	0.81796	-1.6962	686.667	730.883	152	7.94e-06	-2.32381	-0.793125	-1.1228	-1.47586
OG0002077	AT2G30230/AT1G06980/AT1G29195	0.811536	-1.67901	28611	546.154	193	9.1e-06	-0.775343	-2.22684	-2.08446	-1.80806
OG0002078	NP3/NP1/NP2	0.67779	-1.12168	46839.8	2225.81	484	9.28e-06	0.724193	-0.497102	-1.01972	-1.61974
OG0002079	LINC2/LINC1/LINC3	0.569443	-0.435272	33095.8	4000.72	1067	1.01e-05	-0.357758	1.26338	0.992983	0.621597
OG0002080	SOS1/NHX8	0.546494	0.093681	42578.6	2317.34	754	1.02e-05	0.711212	-0.0815771	0.0212855	1.62884
OG0002081	AT5G63940/AT1G21590/AT1G77280	0.495623	0.149666	28485.8	906.189	316	9.81e-06	-0.787308	-1.64509	-1.51684	-0.81497
OG0002082	AGY1/SECA2	0.414767	1.14642	43853	3148.85	933	9.88e-06	0.791876	0.610569	0.632701	-0.242874
OG0002083	DREB26/AT1G44830/AT1G77640	0.803145	-1.65297	17976.5	949.541	262	8.77e-06	-1.70962	-1.57825	-1.707	-2.08446
OG0002084	ALDH2B4/ALDH2B7	0.566636	-0.0515978	54777.3	813.797	281	9.55e-06	1.4055	-1.32593	-1.2329	-0.919496
OG0002085	HB-3/HB20/AtHB23/ATHB13	0.590284	-0.865532	30691.3	937.343	320	9.54e-06	-0.887935	-1.93584	-1.80806	-1.5709
OG0002086	BBX15/BBX14/BBX16	0.812757	-1.68387	27905.8	952.356	271	9.19e-06	-0.842401	-1.57404	-1.67277	-1.71621
OG0002087	PRP40B/PRP40A	0.534007	0.190751	32232.6	4089.63	1146	1.01e-05	-0.0553663	1.56986	1.60523	0.955355
OG0002088	NAC073/NAC010	0.782582	-1.21464	42373.1	1205.68	290	8.58e-06	0.697961	-0.937747	-1.20227	-1.77331
OG0002089	RWA3/RWA1/RWA2/RWA4	0.570728	-0.72326	73022.7	2662.56	826	1.02e-05	1.83851	-0.3675	-0.305073	0.958238
OG0002090	NUDX27/NUDX26/NUDX25	0.358045	1.59234	39661.7	2264.75	698	9.77e-06	0.188097	-0.467048	-0.514379	-0.916253
OG0002091	AT2G36570/AT1G68400	0.718391	-0.953127	38528.7	1341.32	421	9.72e-06	0.423067	-0.835916	-0.849359	-0.618281
OG0002092	RPK2/RPK1	0.530962	0.211864	46421.8	1889.57	619	1.01e-05	0.960165	-0.434734	-0.386434	0.579717
OG0002093	GER3/GER1	0.808258	-1.31106	19408.7	671.839	221	8.78e-06	-1.1436	-1.51493	-1.47316	-1.62769
OG0002094	AT2G44230/AT2G44260/AT3G01870/AT3G01880	0.699611	-1.21774	51789	731.843	246	9.07e-06	1.61861	-0.791045	-0.757398	-0.790629
OG0002095	BET9/NPX1/BET10/GTE8	0.357056	1.47113	25276.8	3472.11	1033	1.01e-05	-1.39416	0.449486	0.639774	0.200181
OG0002096	VAG2/VATG3/VMA10	0.349428	1.71134	57006.4	3265.94	987	1.02e-05	1.49325	0.713563	0.847616	1.43127
OG0002097	VDAC3/VDAC1	0.603068	-0.306961	54355	3721.51	1056	9.92e-06	1.39416	1.16731	1.16192	-0.134799
OG0002099	RPA2/RPA32B	0.682209	-0.780511	12822.1	1685.48	371	9.05e-06	-1.622	-0.585842	-0.964513	-1.45102
OG0002100	AT2G41640/AT3G10320/AT3G57380	0.721806	-1.31316	24441.2	1190.2	324	8.63e-06	-1.15301	-1.32301	-1.49048	-2.18197
OG0002101	AT2G36160/AT3G11510/AT3G52580	0.548278	-0.262024	7514.5	3817.2	769	9.44e-06	-2.53012	1.03571	-0.267691	-1.44065
OG0002102	AT5G19490/NF-YC11	0.397399	1.33302	39585.4	3562.86	1099	1.02e-05	0.968393	1.38458	1.7044	1.86381
OG0002104	AT2G12400/AT2G25270	0.716365	-0.941093	32489.1	1397.47	446	9.39e-06	-0.0346692	-0.792709	-0.793542	-1.14477
OG0002105	IDH2/IDH1/IDH-III/IDH-IV	0.566873	-0.69928	57098.9	3840.88	1114	1.02e-05	1.49418	1.29087	1.44323	1.5943
OG0002106	AT2G18465/AT2G42065/AT2G42080/AT3G58020	0.44845	0.387661	39672.7	1989.03	681	1e-05	0.191193	-0.680993	-0.556847	-0.0453197
OG0002107	AT2G41840/AT3G57490/XW6/AT1G58684/AT1G58983/AT1G59359	NA	-1.18908	8302.25	3441.13	867	9.54e-06	-2.4493	0.623443	0.101118	-1.31503
OG0002108	FBH4/FBH3	0.617679	-0.399157	33798.6	812.896	277	9.63e-06	0.0739527	-1.32813	-1.24733	-0.784824
OG0002109	AT4G12650/AT5G35160	0.442314	0.911588	45357.1	4430.03	1196	1.03e-05	0.894267	1.99231	1.90509	2.20557
OG0002110	AT2G33490/AT5G41100/AT3G26910	0.400694	1.0663	62866.7	1912.67	590	9.99e-06	1.57509	-0.739694	-0.79146	-0.241309
OG0002111	DOF2.4/OBP3	0.677086	-0.754324	35997.2	1039.27	327	9.03e-06	0.246947	-1.07497	-1.08041	-1.46067
OG0002112	TBL28/TBL30/ESK1	0.761194	-1.48256	50126.7	1335.82	322	9.64e-06	0.93539	-1.18553	-1.49604	-1.17032
OG0002113	CYSA/CYS1	0.373052	1.59762	56810.8	1694.79	520	9.86e-06	1.48955	-0.57756	-0.61387	-0.32136
OG0002114	SEC61 BETA/AT5G60460/AT3G60540	0.43193	0.751186	37512	2783.31	841	1e-05	0.0161156	-0.017332	-0.005473	0.00304055
OG0002115	ZAT/MTPA2/MTPA1	0.528432	-0.108535	31647	1266.93	439	9.89e-06	-0.107844	-0.892002	-0.806522	-0.219141
OG0002116	AT5G40140/AT5G62560/PUB38/PUB39	0.603591	-0.957792	40925.8	1606.17	544	1e-05	0.0599347	-1.23681	-1.13198	-0.182838
OG0002117	AT4G30800/RPS11-BETA/EMB1080	0.56517	-0.404925	5945.83	3592.6	840	9.28e-06	-2.69516	0.799806	-0.0082096	-1.61412
OG0002118	AT5G24390/AT5G41940/AT5G53570/AT3G49350	0.427987	0.601041	34562.5	2296.18	737	9.99e-06	-0.514032	-0.669916	-0.621966	-0.462644
OG0002119	AT4G37440/AT3G50040/AT3G59670	0.518928	-0.0400588	43925.9	3307.73	977	1.02e-05	0.518548	0.46637	0.543053	1.68271
OG0002120	AT2G37600/AT5G02450/AT3G53740	0.594567	-0.638649	9526.9	3276.73	743	9.35e-06	-2.35671	0.440757	-0.359704	-1.55035
OG0002121	CRCK2/CRCK1	0.504311	0.397238	53614.7	1167.65	398	9.62e-06	1.35734	-0.966451	-0.906122	-0.799387
OG0002122	ATPUP13/PUP12/PUP11	0.523755	-0.073216	37914.1	1626.93	561	1e-05	0.385779	-0.62677	-0.526914	0.286649
OG0002123	HKT1	0.936941	-1.22147	8037.5	260.894	91	8.06e-06	-1.21299	-1.56054	-1.51015	-1.40224
OG0002124	EBF1/EBF2	0.457892	0.774912	27220.1	1582.38	520	9.89e-06	-0.479973	-0.653641	-0.61387	-0.228182
OG0002128	AT5G10290/AT5G63710/AT5G65240	0.615676	-0.776509	51954.7	1447	498	1e-05	1.02897	-1.10303	-0.990001	0.0346692
OG0002130	TBL15/TBL16/TBL14	0.53628	-0.168823	30119.1	2423.87	793	1.01e-05	-0.230991	0.00425678	0.15108	0.918569
OG0002131	GUT1/GUT2	0.47236	0.651385	32552.7	3147.75	1005	1.02e-05	-0.030106	0.610203	0.926479	1.33182
OG0002144	AT2G07775/AT2G46380/AT4G01090/AT3G61670/AT1G01440	0.418593	0.546677	44054.8	2064.78	687	1e-05	0.30571	-0.862957	-0.778221	-0.202042
OG0002145	AT3G61680/AT3G62590/AT1G02660	0.844643	-1.80258	88582.7	863.564	302	9.65e-06	2.35671	-1.7044	-1.57509	-1.13952
OG0002146	AT2G38010/AT5G58980/AT1G07380	0.542208	-0.213375	39560.7	983.392	349	9.87e-06	0.179748	-1.5236	-1.40224	-0.652888
OG0002148	NET2D/NET2C/NET2B/AT1G58215	0.687879	-1.41988	108097	1355.02	459	9.87e-06	3.03242	-0.269897	-0.180057	0.309217
OG0002149	AT3G49790/AT1G10150/CF9	NA	-0.0223165	25229.8	1395.67	386	9.66e-06	-0.649881	-0.794792	-0.935861	-0.722613
OG0002150	AT5G50090/AT1G10530/AT1G60010	0.658413	-1.02545	29105.7	820.134	278	9.46e-06	-0.311769	-1.31503	-1.24535	-1.05196
OG0002151	AT3G10810/AT3G56590/AT1G10790	0.486593	0.238846	30476.7	1901.89	625	1.01e-05	-0.19925	-0.426394	-0.369127	0.743697
OG0002152	SYP123/SYP125/SYP124	0.801515	-1.64491	NA	NA	NA	NA	NA	NA	NA	NA
OG0002153	AOC1/AOC2/AOC3/AOC4	0.635557	-1.16021	21964.7	886.892	311	9.69e-06	-1.70051	-2.03382	-1.85186	-1.33403
OG0002154	AT2G03110/AT5G15270/AT1G14170	0.45584	0.523824	32350.2	3074.31	905	1e-05	-0.0437979	0.549406	0.539181	0.169559
OG0002155	AT2G02970/AT1G14230/AT1G14240/AT1G14250	0.516571	-0.269373	46152.6	3063.95	980	1.01e-05	0.463998	0.0127706	0.35193	0.482362
OG0002156	NERD/AT3G51120	0.454557	0.803565	17946.5	4272.19	1107	1.01e-05	-1.25265	1.7792	1.40224	0.705741
OG0002157	AT4G36270/CRH1/CRT1/DMS11	0.481752	0.0421295	25235.7	2237.22	745	1e-05	-1.39819	-0.716704	-0.592352	-0.441428
OG0002158	BEH2/BEH1/BES1/BZR1	0.466892	0.204615	45938.7	1332.99	457	9.98e-06	0.444782	-1.48679	-1.36348	-0.516463
OG0002159	AT1G20925/AT1G76520/AT1G76530	0.840201	-1.78632	16845.2	864.389	271	9.33e-06	-0.580076	-0.654394	-0.683295	-0.533914
OG0002160	SWEET1	0.878451	-0.96107	28100.2	488.209	173	9.02e-06	0.225998	-1.10527	-1.00904	-0.829894
OG0002161	LPR1/LPR2	0.651315	-0.622782	27986.5	641.755	226	9.34e-06	-0.405838	-1.57509	-1.44841	-1.20793
OG0002162	AT1G12960/RPL27AB/AT1G70600	NA	-0.577134	11255.3	3728.89	873	9.61e-06	-0.962578	1.52847	0.885683	-0.175423
OG0002163	LAG1/LAG13/AT1G26200	0.529011	-0.112995	39597.7	2755.28	859	1.02e-05	0.499512	0.283166	0.378256	1.27838
OG0002164	AT2G45590/AT4G25390/AT5G51770	0.56237	-0.380026	30628	1064.33	371	9.97e-06	-0.588009	-1.44151	-1.337	-0.314963
OG0002165	AT2G33780/AT5G53830/AT3G15300/AT1G28280	0.514163	-0.253164	49887.8	1609.3	527	1e-05	0.918569	-0.972776	-0.924613	0.0992848
OG0002166	PUB17	0.753528	-0.452559	54470.1	2143.41	679	9.98e-06	1.7392	0.330337	0.337088	0.619017
OG0002168	AT2G35390/AT2G44530/PRS2	0.338908	1.87808	36096.9	2198.23	740	9.95e-06	-0.101424	-0.52447	-0.374666	-0.389385
OG0002169	AT2G35120/GDCH/AT1G32470	0.708627	-1.25519	81717.9	1854.82	543	9.83e-06	2.1987	-0.786479	-0.894721	-0.760643
OG0002170	AT4G16720/AT4G17390	0.610509	-0.353156	15061.9	3902.46	828	9.55e-06	-1.45102	1.36889	0.267691	-0.926012
OG0002171	WRKY42/WRKY31/WRKY6	0.7873	-1.5892	17092.5	999.915	312	8.95e-06	-1.78366	-1.51015	-1.5324	-1.92604
OG0002172	AT5G14590/ICDH/cICDH	0.504281	0.0847788	50866.1	2925.66	897	1.01e-05	0.974241	0.10173	0.211983	0.630103
OG0002173	AT5G37490/CMPG1	0.784775	-1.22334	12465	1118.36	327	8.65e-06	-0.886583	-0.439418	-0.519592	-1.0815
OG0002174	RPI2/EMB3119/RSW10	0.539978	-0.197678	59329.2	2225.54	638	9.91e-06	1.62087	-0.171102	-0.32777	-0.16401
OG0002175	AT4G09580/AT4G17790/AT1G71940	0.378597	1.32801	44079.2	3000.9	936	1.01e-05	0.526565	0.179439	0.363275	0.408481
OG0002176	CAT3/CAT4/CAT2	0.527205	-0.0981348	43627.5	2345.41	771	1.01e-05	0.488862	-0.40155	-0.259191	0.42906
OG0002177	DOX1/"ALPHA DOX2"	0.607217	-0.332156	18017.7	723.396	207	9e-06	-1.24535	-1.43552	-1.52945	-1.48679
OG0002179	IKU1/AT5G46780/AT1G32610/AT1G78310	0.556478	-0.619556	60218.8	2172.14	704	1.02e-05	1.31286	-0.773292	-0.728151	0.794792
OG0002181	AT5G16130/AT3G02560/AT1G48830	0.565104	-0.403643	11520.7	3887.53	926	9.59e-06	-2.19531	1.13719	0.324563	-1.25465
OG0002182	DCL4/DCL2	0.522071	0.269066	64550.5	2571.59	800	1.01e-05	1.84681	0.128359	0.174806	1.02845
OG0002183	RFI2/AT4G13490/AT3G05545	0.474135	0.344048	50123.9	3451.51	1062	1.03e-05	1.18247	0.907957	1.19046	2.74425
OG0002184	AT5G18750/AT3G06340	0.624736	-0.444714	51966.1	2800.66	919	9.99e-06	1.28252	0.32136	0.588371	0.142167
OG0002186	AT2G39390/AT3G09500/AT3G55170	0.560405	-0.36482	7837.57	3233.39	764	9.38e-06	-2.48768	0.39694	-0.2819	-1.51588
OG0002187	iqd2/IQD1/IQD3	0.483405	0.264166	43713.7	1938.01	587	9.96e-06	0.498135	-0.717884	-0.798969	-0.331943
OG0002188	AT2G27740/AT2G36410/AT5G03660/AT3G09980/AT3G52920	0.445698	0.248894	62709.6	2825.7	868	1.03e-05	1.31647	-0.408481	-0.32232	2.10076
OG0002189	AT2G27180/AT5G06380/AT3G11690	0.900734	-2.05282	34759.7	617.919	223	9.42e-06	0.143703	-1.61077	-1.46511	-1.10639
OG0002190	AT5G06770/AT3G12130	0.512627	0.331532	37998.6	3485.36	1091	1.01e-05	0.388729	0.941056	1.32228	1.05992
OG0002191	sks11/sks13/sks14/sks12	0.94519	-2.58746	7570.67	1649.23	256	7.48e-06	-2.97696	-1.19231	-2.11763	-3.37889
OG0002192	SLP2/AT3G14240	0.579025	-0.130563	48732.6	1568.24	519	1.01e-05	1.09801	-0.662703	-0.617545	0.470102
OG0002193	AT2G10553/AT3G18640/AT3G26850	0.557194	-0.344362	46924.4	3329.49	1031	1.01e-05	0.990001	0.77781	1.05355	0.720641
OG0002194	AT2G33205/MEE55/AT3G24460	0.771247	-1.51528	42576.7	740.023	227	9.29e-06	0.71082	-1.40713	-1.44237	-1.26203
OG0002195	XTH4/XTH5	0.623156	-0.432998	55149.1	1091.55	341	9.34e-06	1.42035	-1.02691	-1.03571	-1.20919
OG0002196	AT2G15760/AR781	0.77613	-1.18789	8743.83	1128.46	288	8.51e-06	-1.96434	-0.994478	-1.20856	-1.82548
OG0002197	cPT1/cPT8/cPT9	0.473931	0.346872	20426.7	1364.62	469	9.73e-06	-0.329053	-0.264226	-0.156618	0.0304102
OG0002198	ZIP2/ZIP11	0.647102	-0.597504	35639.5	827.612	281	9.47e-06	0.214471	-1.30428	-1.2329	-1.04879
OG0002199	AT4G27360/AT3G16120/AT1G52245	0.755602	-1.46074	NA	NA	NA	NA	NA	NA	NA	NA
OG0002200	TRB2/TRB3/TRB1	0.456518	0.518069	36656.1	2460.13	810	1.02e-05	-0.0535392	-0.307622	-0.125907	1.13661
OG0002203	HO2/TED4/HO4/HO3	0.555156	-0.60636	58311.7	2123.34	681	1e-05	1.36967	-0.581876	-0.556847	0.0480592
OG0002204	VHA-A2/VHA-A1/VHA-A3	0.458002	0.504932	45194.6	4171.45	1192	1.02e-05	0.610936	1.47586	1.69155	1.78069
OG0002205	AT2G39710/PCS1	0.864896	-1.51342	45902	661.861	235	9.39e-06	0.926946	-1.53338	-1.40468	-1.14947
OG0002207	ERD15	0.510046	0.820829	37764.9	1184.98	394	9.58e-06	0.862957	-0.389057	-0.345145	-0.213849
OG0002208	BZIP34/BZIP61	0.752297	-1.08795	20494.3	1458.48	407	9.32e-06	-1.05567	-0.744499	-0.883435	-1.23551
OG0002209	SAUR36/AT4G12410/AT4G22620/AT3G60690	0.706412	-1.50328	23949.3	701.351	244	9.45e-06	-0.760643	-1.47226	-1.36579	-1.06581
OG0002210	AT4G26620/AT5G40510/AT5G55900/AT3G27570	0.54513	-0.506947	70582	2188.56	716	1.02e-05	1.70831	-0.763488	-0.692927	1.4979
OG0002211	AT2G28400/AT5G03230/AT5G60680/AT3G45210	0.467033	0.20371	50330	1271.85	350	9.53e-06	0.755779	-1.55747	-1.68901	-1.57404
OG0002212	ARLA1A/ARLA1D/ARLA1B/ARLA1C	0.4041	0.858248	59268.7	2387.91	781	1.02e-05	1.27152	-0.599251	-0.478949	0.949612
OG0002213	LIF2/AT5G28390/AT3G52660	0.548363	-0.264166	35733	4079.27	1216	1.02e-05	-0.131118	1.36271	1.89036	0.965481
OG0002214	SYCO ARATH/AT5G38830/AT3G56300	0.553202	-0.311612	30638.4	3044.02	866	1e-05	-0.586925	0.221633	0.0950079	-0.0337565
OG0002215	AT5G47150/AT5G47160	0.868017	-1.52183	NA	NA	NA	NA	NA	NA	NA	NA
OG0002216	PLAT2/PLAT1/PLAT3	0.581221	-0.529256	38442	1419.36	470	9.83e-06	0.417089	-0.776165	-0.736899	-0.398914
OG0002217	AT2G25520/AT4G32390/AT5G11230/AT5G25400	0.526352	-0.352842	45921.6	3606.31	1057	1.02e-05	0.660811	0.812852	0.946276	1.06046
OG0002219	AT5G05830	0.547503	0.60494	40774.8	1644.04	568	1.01e-05	1.04563	-0.040146	0.0800518	1.32155
OG0002220	BGLU41/BGLU40	0.742461	-1.04719	14437.8	501.924	168	8.83e-06	-0.744098	-1.08862	-1.03207	-0.966936
OG0002221	AT5G62280	0.949321	-1.30828	13857.8	700.593	202	8.62e-06	-0.786065	-0.832471	-0.907957	-1.10415
OG0002222	BAS1	0.71329	-0.277043	17493.5	904.814	270	9.13e-06	-0.537775	-0.617913	-0.686756	-0.738495
OG0002237	U2B''/U1A/AT1G06960	0.466589	0.417792	32632.2	2947.34	917	9.92e-06	-0.39694	0.122842	0.286965	-0.50365
OG0002238	AT3G62280/AT1G09390/AT1G56670	0.569081	-0.432349	23687.5	773.608	259	9.39e-06	-1.21936	-1.81433	-1.72557	-1.49977
OG0002239	HYL1	0.73341	-0.366084	24090.7	2323.51	751	9.75e-06	-0.0632856	0.459938	0.538477	0.0562798
OG0002240	AT2G26690/NRT1.1	0.887754	-1.59974	30436.2	787.793	269	9.29e-06	-0.203284	-1.35582	-1.27494	-1.26338
OG0002241	TTG1/LWD2/ATAN11	0.474052	0.346244	30395	2913.47	889	1.01e-05	-0.605083	0.0928701	0.180366	0.586203
OG0002242	ATB BETA/"B ALPHA"	0.407747	1.21403	34869	3530.49	1082	1.02e-05	0.15231	0.977668	1.27838	1.50731
OG0002243	AT5G11650/AT1G18360/AT1G73480	0.603847	-0.697771	43087.8	1277.48	425	9.92e-06	0.44915	-1.24205	-1.18369	-0.500546
OG0002244	AT2G21190/AT4G38790/AT1G19970/AT1G75760	0.457436	0.301389	39230.2	3050.05	953	1.01e-05	-0.0928701	-0.0033446	0.222568	0.451505
OG0002246	AT1G22030/AT1G77855	0.707716	-0.90178	32188.7	920.636	297	9.13e-06	-0.0593255	-1.18369	-1.18063	-1.38379
OG0002247	AT4G22110/AT5G42250/AT1G22430/AT1G22440	0.782752	-1.8287	20076.5	1238.26	409	9.44e-06	-1.53932	-1.28321	-1.22772	-1.44409
OG0002248	ECIP1/AT5G63190/AT3G48390/AT1G22730	0.467743	0.194665	26560	2646.61	847	1.01e-05	-1.28252	-0.380544	-0.218829	-0.0855436
OG0002249	AT4G09560/AT1G22670/AT1G35625/AT1G35630/AT1G71980	0.487284	-0.198582	37624.3	1457.77	494	1e-05	0.359704	-0.7449	-0.68176	0.223503
OG0002250	AT3G18295/AT1G25370/AT1G48770/AT1G68340	0.406191	0.833729	45350	1003.49	350	9.74e-06	0.40122	-1.83033	-1.68901	-1.26068
OG0002251	REN1/AT5G12150/AT5G19390	0.501854	0.101996	103937	2152.97	688	1.02e-05	2.63189	-0.554363	-0.539181	1.57825
OG0002252	AT5G43710/AT1G27520	0.609335	-0.345616	41985.8	2578.66	838	1.01e-05	0.674872	0.134799	0.304436	0.873595
OG0002253	AT4G00651/FSD1/FSD3/FSD2	0.658557	-1.27094	13711	2635.88	677	9.42e-06	-2.04599	-0.150772	-0.569317	-1.47136
OG0002254	AT4G25170/AT5G61490	0.88212	-1.57884	21633.2	660.856	233	9.46e-06	-0.246947	-0.880743	-0.801901	-0.391682
OG0002255	MBR1/MBR2/AT5G42940/AT1G45180	0.428587	0.592213	31770.8	2925.81	926	1.02e-05	-0.788968	-0.132038	0.101424	1.39095
OG0002256	GEM/PRSL1/FIP1	0.432557	0.74415	33484.8	3449.58	1070	1.02e-05	0.0465372	0.906122	1.22385	1.33551
OG0002257	UBQ7/AT1G11970/RUB3/RUB1	0.439851	0.479244	27745	1767.22	578	9.87e-06	-0.426394	-0.51994	-0.486807	-0.291404
OG0002258	AT4G16500/AT5G47550	0.736697	-1.02745	39136.7	920.422	322	9.72e-06	0.466031	-1.1843	-1.09801	-0.62751
OG0002259	RP1/RPL3B	0.767755	-1.15732	12423.2	3395.99	787	9.46e-06	-1.66179	0.850231	0.129892	-1.05514
OG0002260	LKP2/ZTL/FKF1	0.371329	1.40863	46112	2794.67	894	1.03e-05	0.676782	-0.0079055	0.201112	1.84681
OG0002261	ACD11/AT4G39670	0.486378	0.530957	36350.4	2260.93	711	1e-05	0.271474	-0.133265	-0.12223	0.242561
OG0002262	CXE17/AT1G68620	0.895958	-1.63809	15096	493.682	160	8.35e-06	-1.44495	-1.82068	-1.77185	-1.90696
OG0002263	PDLP6/PDLP7/HWI1	0.686982	-1.16719	46026.7	1035.06	345	9.02e-06	0.670297	-1.47316	-1.41041	-1.87427
OG0002264	EPF1/EPF2/AT1G71866	0.695519	-1.20359	34354.7	719.89	208	8.62e-06	0.64688	-0.806101	-0.882088	-1.09857
OG0002265	AT5G16120/AT1G77420	0.522518	0.266003	67732	1595.74	519	9.8e-06	1.94383	-0.642762	-0.617545	-0.464337
OG0002266	LACS8/LACS9	0.644797	-0.57958	59185.5	1288.94	433	9.8e-06	1.60744	-0.878504	-0.827322	-0.465692
OG0002267	GGH1/GGH3/GGH2	0.537413	-0.177224	61538.2	1125.51	382	9.71e-06	1.51781	-1.38141	-1.31071	-1.03935
OG0002268	PTB2/PTB1	0.272182	2.98564	24538.8	2416.97	805	1e-05	-0.709256	-0.0003041	0.186859	0.42207
OG0002269	AT5G16250/AT5G36710/AT5G36800/AT3G02640	0.742095	-1.04566	6135.67	2206.91	408	8.84e-06	-2.1987	-0.189645	-0.880295	-1.58676
OG0002270	AT3G02750/AT1G16220/AT1G79630	0.437051	0.694758	53465.3	2281	755	1.02e-05	1.11654	-0.452516	-0.316241	0.984062
OG0002271	ATL4H/AT5G17600/AT3G03550	0.575131	-0.47825	32178.8	1098.93	378	9.79e-06	-0.0602393	-1.02126	-0.949612	-0.482362
OG0002272	ALY1/ALY2/ALY3	0.639056	-0.921033	33330.1	3746.69	1065	1.02e-05	-0.332265	0.962578	0.984062	1.10807
OG0002273	BPM3/BPM1/BPM2	0.400912	1.06058	34704.1	3873.07	1161	1.02e-05	-0.222568	1.11371	1.48404	1.7202
OG0002274	AT2G41800/AT2G41810/AT3G08030	0.694383	-1.19752	46072.7	884.076	291	9.53e-06	0.674108	-1.67648	-1.60523	-1.32374
OG0002275	AT5G12940/DRT100/AT3G20820	0.795809	-1.62467	53662.2	1508.05	452	9.51e-06	1.13083	-1.05832	-1.10976	-1.3505
OG0002276	BRXL4/ATBRXL2/BRX-LIKE3	0.659789	-1.03046	50944.1	1177.79	409	9.84e-06	0.980614	-1.33403	-1.22772	-0.735703
OG0002278	AGD5/AGD15	0.56026	-0.0051723	28406.8	3422.93	1055	1.02e-05	0.250711	1.27016	1.50636	1.48131
OG0002279	AT3G18280/AT1G48750/AT1G73780	0.797041	-1.26303	38075.3	853.418	284	9.1e-06	0.881191	-0.665357	-0.642015	-0.762268
OG0002280	AT4G03820/MRB1/AT3G20300/AT1G50630	0.554986	-0.602812	36695.3	630.795	222	9.37e-06	-0.309536	-2.43138	-2.24536	-1.82709
OG0002281	AT2G15440/IRX15-L/IRX15	0.646612	-0.962009	55578.1	1146.55	353	9.41e-06	1.2329	-1.3604	-1.38537	-1.48313
OG0002282	AT5G08520/AT1G49010	0.439608	0.934669	25696.8	1044.21	326	9.68e-06	-0.608007	-1.07065	-1.08532	-0.692927
OG0002283	AT1G48580	0.745275	-0.417792	40121.5	590.941	211	9.04e-06	0.997474	-0.953916	-0.87226	-0.812852
OG0002284	NSF	0.565503	0.493883	29779	3602.07	1049	1.01e-05	0.333872	1.42621	1.47949	1.29017
OG0002285	RIP2/RIP5/RIP3	0.723176	-1.31878	80022.6	1713.26	559	9.99e-06	2.15639	-0.895174	-0.862075	-0.240057
OG0002286	AT2G38330/AT4G38380	0.563437	-0.0308907	49215.2	1965.67	636	9.86e-06	1.13314	-0.379563	-0.334193	-0.315282
OG0002287	CZF1/AT5G58620/SZF1	0.641072	-0.931016	45666.9	1573.16	351	9.46e-06	0.642015	-0.998975	-1.39015	-1.41702
OG0002288	AT2G42040	0.635245	0.0939779	25836.9	938.447	312	9.65e-06	0.0617624	-0.58476	-0.557557	-0.103564
OG0002289	AT4G08990/MEE57/DMT2/MET1	0.723773	-1.57679	17113.3	2434.84	588	9.35e-06	-0.565388	0.541996	0.123455	-0.521333
OG0002290	AT5G13260/AT5G23700/AT3G48860	0.319683	2.20305	31737.8	2576.57	842	1.01e-05	-0.101118	0.131732	0.324242	0.560045
OG0002292	AT2G40435/AT3G56220	0.914879	-1.71262	19970.5	433.486	149	8.69e-06	-0.368151	-1.19541	-1.13835	-1.06473
OG0002293	CYCT1;2/CYCT1;4/AT5G45190	0.504044	0.0874488	23271.9	3691.6	1040	1.01e-05	-0.823049	1.14068	1.09248	0.748919
OG0002294	AT2G22795/AT4G33740/AT4G37820	0.454181	0.538117	53335.2	2523.57	752	1.02e-05	1.10303	-0.262966	-0.323281	1.33849
OG0002295	AT2G25737	0.651393	0.0140395	11787.7	624.115	226	9.59e-06	-0.928349	-0.920889	-0.824329	-0.210739
OG0002296	ARO1/ARO3/ARO2	0.481907	0.560457	40410	1971.08	623	1.01e-05	1.01921	0.201112	0.200491	1.28183
OG0002297	AT4G34180/AT4G35220/AT1G44542	0.332054	1.9702	76107	2296.25	735	1e-05	2.23415	-0.0992848	-0.0416676	0.411457
OG0002298	DND1/CNGC4	0.570897	-0.0779585	31781.1	1098.25	366	9.62e-06	-0.0968406	-1.02228	-0.976198	-0.801062
OG0002311	CYP78A6/CYP78A9/CYP78A8	0.711411	-1.26763	25012.3	448.527	161	9.01e-06	-1.10471	-2.46169	-2.25685	-1.87604
OG0002313	RING1A/RING1B	0.637549	-0.536751	41884	1303.67	449	9.6e-06	0.666495	-0.865165	-0.786894	-0.843703
OG0002314	AT4G16045/AT5G43560/AT5G52330/AT1G04300	0.45011	0.373996	30159.7	4208.66	1202	1.02e-05	-0.227245	1.71225	1.9581	1.44495
OG0002315	AT2G02730/AT1G04960/AT1G27000	0.581532	-0.532659	49906.7	3003.43	972	1.02e-05	0.921354	0.185003	0.521681	1.54732
OG0002316	AT2G31210/AT2G31215/AT2G31220/AT1G06170	0.966192	-2.82579	NA	NA	NA	NA	NA	NA	NA	NA
OG0002317	AT4G35785/SR45a	0.669819	-0.716749	34770	2267.51	742	1e-05	0.145546	-0.123455	-0.0234144	0.275262
OG0002318	AT2G28360/AT3G45190/AT1G07990/AT1G30470	0.330073	1.89029	38702.8	3704.04	1129	1.02e-05	-0.133265	0.725775	1.15834	1.14888
OG0002319	PGY1/AT5G22440/AT1G08360	0.595761	-0.644094	19370.3	3968.07	863	9.49e-06	-1.59322	1.21808	0.084323	-1.37748
OG0002320	RHS14/AT4G22090/AT1G11920/AT1G30350	0.931818	-2.49775	13198.7	663.289	151	7.56e-06	-0.835916	-0.877163	-1.1291	-1.79726
OG0002321	AT5G14550/AT1G11940/AT1G62305	0.64521	-0.954524	37365	1167.16	409	9.78e-06	0.00212839	-1.34447	-1.22772	-0.885233
OG0002322	NAC007/ANAC026	0.741948	-1.04464	3474.33	1167.32	255	8.51e-06	-1.70831	-0.404848	-0.729341	-1.17334
OG0002323	ICE1/SCRM2	0.666521	-0.70306	26279.2	665.469	222	9.28e-06	-0.559334	-1.5275	-1.46957	-1.27084
OG0002324	AT3G26130/AT3G26140/AT1G13130	0.795206	-1.61807	NA	NA	NA	NA	NA	NA	NA	NA
OG0002325	QUL2/QUL1/TSD2	0.516826	-0.024386	35415.9	1992.95	653	1.01e-05	-0.161853	-0.677929	-0.636792	0.119473
OG0002326	RVE1/RVE2/AT3G10113/EPR1	0.609452	-0.996379	24004.6	823.754	254	9.33e-06	-1.19541	-1.75317	-1.74336	-1.56674
OG0002327	AT1G18470/AT1G68820/AT1G73950	0.491187	0.198281	66460.4	1914.02	639	1.01e-05	1.70051	-0.737697	-0.671439	0.533914
OG0002328	GAUT10/GAUT11	0.463414	0.721342	29345.6	3036.66	927	1.02e-05	-0.293308	0.516463	0.610569	1.08368
OG0002329	AT1G20380/AT1G76140	0.373426	1.59129	28067.5	2618.16	851	1e-05	-0.396282	0.169868	0.35096	0.418748
OG0002330	RHS17/AT1G20550/AT1G76270	0.661002	-1.03499	39135.9	2158.18	714	1.01e-05	0.465692	-0.230679	-0.112127	0.90658
OG0002332	AT2G18860/AT4G30240/AT1G27700	0.435883	0.705711	45240.5	2134.45	710	1.02e-05	0.61387	-0.570032	-0.4718	1.2414
OG0002333	NFD6/AT2G33847/AT1G28395	0.674616	-1.10847	26373.3	3503.65	941	9.68e-06	-0.549406	0.950089	0.664219	-0.692154
OG0002334	NF-YA4/NF-YA7	0.541071	0.135931	29372.5	1110.96	354	9.76e-06	-0.289501	-1.0131	-1.00551	-0.551175
OG0002335	AO1/AT1G31670/AT1G31690/AT1G31710	0.816399	-1.96204	41745.8	782.731	253	8.61e-06	0.34902	-1.80651	-1.75317	-2.20213
OG0002336	AT4G17900/AT1G32700	0.481176	0.567039	63975.8	1534.02	489	9.74e-06	1.83196	-0.694861	-0.696023	-0.588732
OG0002337	AT4G28000/AT5G52882/DAA1	0.733691	-1.37439	15141.7	610.486	207	9.09e-06	-1.44151	-1.62769	-1.52945	-1.41868
OG0002338	ATU2AF65A/AT1G60900	0.550415	0.0666978	24638.9	3351.07	976	1.01e-05	-0.703013	0.803999	0.80905	0.57433
OG0002339	AT2G01810/MS1/MMD1	0.896186	-2.0222	NA	NA	NA	NA	NA	NA	NA	NA
OG0002340	CGR3/AT3G49720	0.508238	0.368613	39882.9	2822.22	811	1.01e-05	0.523075	0.33902	0.207631	0.662703
OG0002341	AT4G27020/AT5G54870/AT1G70160	0.629351	-0.86167	44091.2	1943.35	647	1.01e-05	0.527613	-0.713563	-0.650632	0.203594
OG0002342	AT4G32600/AT1G80400	0.377528	1.54579	52885.9	2557.2	837	1.02e-05	1.32813	0.114881	0.299662	1.94182
OG0002343	AT5G25840/AT1G79770	0.805793	-1.30066	13960.7	670.015	179	8.64e-06	-0.781518	-0.868264	-0.987027	-1.08972
OG0002344	AT5G14120/AT5G50520/AT5G50630/AT3G01930	0.662506	-0.679414	22114.7	847.045	273	9.62e-06	-0.91996	-1.27632	-1.26203	-0.806101
OG0002345	AT5G15520/AT5G61170/AT3G02080	0.592608	-0.627813	8416.17	4148.01	875	9.56e-06	-2.42558	1.44323	0.132652	-1.29157
OG0002346	TAF8/AT5G15570/AT3G02160	0.520878	-0.0545575	36621.2	2642.22	858	1e-05	0.286965	0.191502	0.369778	0.402539
OG0002347	AT5G17010/AT5G59250/VGT1	0.478714	0.299225	26176.2	1481.23	461	9.71e-06	-1.00198	-1.07986	-1.08807	-1.02075
OG0002348	AT2G47570/AT5G27850/RPL18	0.617309	-0.78533	7034.33	3850.57	804	9.33e-06	-2.1205	1.30927	0.181602	-1.2303
OG0002349	ULP1B/ESD4/ULP1A	0.399928	1.08103	49394.2	2578.97	850	1.01e-05	0.887034	-0.2067	0.0288892	0.316561
OG0002350	PIA1/AT2G34740/AT4G28400/AT3G15260	0.614976	-1.02996	47750.7	1338.67	461	9.91e-06	0.779045	-1.18185	-1.08807	-0.535317
OG0002351	SCL21/PAT1/SCL5	0.626368	-0.840022	46428.1	2126.01	693	1.01e-05	0.700679	-0.578278	-0.528312	0.105092
OG0002352	AT2G04520/AT5G35680	0.426701	1.04821	48560.6	2586.78	811	1.01e-05	1.07714	0.142781	0.207631	0.842401
OG0002353	REF4/RFR1	0.371311	1.62136	43534.6	2699.99	791	1e-05	0.768789	0.236303	0.142474	0.257305
OG0002354	AT5G43830/AT3G22850	0.582571	-0.160135	47186.7	965.999	327	9.62e-06	1.00551	-1.1401	-1.08041	-0.80526
OG0002355	AT5G12980/AT3G20800	0.324892	2.28346	18013.2	1417.08	493	9.84e-06	-1.24667	-0.776576	-0.685986	-0.366524
OG0002356	AT2G15590/AT2G15610/AT4G33985/AT3G50350	0.73597	-1.63471	35459.2	757.634	237	9.16e-06	0.19429	-1.38935	-1.39095	-1.35505
OG0002357	AT5G13920/AT3G42860/AT1G54930	0.674447	-1.10684	30018.4	1218.69	393	9.76e-06	-0.238805	-0.930691	-0.917642	-0.543053
OG0002358	FAH1/CYP84A4	0.80555	-1.2986	32993.9	410.579	144	9.04e-06	0.00395272	-2.04599	-1.90884	-1.45539
OG0002359	AT2G19740/AT4G26230/AT5G56710	0.539156	-0.190751	12947.5	3638.17	856	9.59e-06	-2.11194	0.842835	0.0511035	-1.26001
OG0002360	AT2G31610/AT5G35530/AT3G53870	0.624065	-0.824145	16367.8	4829.3	1111	9.73e-06	-1.82871	2.46804	1.22128	-0.986038
OG0002361	CPN60A/Cpn60alpha2	0.658369	-0.65651	24222.8	3705.53	882	9.5e-06	-0.734906	1.15478	0.458587	-0.993481
OG0002362	AT2G35658/AT4G16840/AT5G07490/AT5G20045/AT5G61630	0.465254	0.0382841	9505.83	372.705	135	8.95e-06	-1.08972	-1.32447	-1.22514	-0.888387
OG0002363	OFP15/OFP13	0.575989	-0.109724	35772.2	869.158	281	9.67e-06	0.225062	-1.24799	-1.2329	-0.704961
OG0002364	UBP5/UBP8	0.452962	0.816284	28714.2	3869.56	1149	1.01e-05	-0.340308	1.33034	1.61748	0.930222
OG0002365	GAUT2/GAUT3/GAUT1	0.474583	0.338409	34392.7	2965.18	895	1.02e-05	0.110903	0.447805	0.506413	1.82388
OG0002366	LTA2/EMB3003	0.723351	-0.970494	28629.6	2307.22	661	9.94e-06	-0.352577	-0.0904274	-0.271474	-0.0498857
OG0002367	AT5G14285/AT3G25950/AT3G27270	0.487358	0.231857	57274.2	692.171	237	9.38e-06	1.86554	-0.843269	-0.788968	-0.485096
OG0002368	AT4G35140/AT4G38480/AT3G45620	0.537347	-0.175423	66984.7	2025.94	631	9.99e-06	1.72557	-0.654771	-0.694861	-0.22475
OG0002369	CLPC1/AT3G45450/HSP93-III	0.65744	-1.01649	62524.2	2807.58	864	1.01e-05	1.76172	0.328411	0.393981	0.443104
OG0002370	AT4G34560/AT5G66440	0.764055	-1.13791	28820.2	971.161	314	9.36e-06	-0.330337	-1.13719	-1.11881	-1.18553
OG0002371	CDT1A/CDT1B	0.784157	-1.22023	22523.5	1732.1	451	9.45e-06	-0.885683	-0.545521	-0.779045	-1.07119
OG0002372	AT4G37080/AT5G42690	0.534293	0.187441	28623.5	1287.37	426	9.73e-06	-0.353224	-0.880295	-0.838074	-0.593802
OG0002373	SMO1-1/AT4G22755/SMO1-2	0.605195	-0.707228	35154.3	1504.16	503	1e-05	0.17141	-0.709647	-0.658921	0.331943
OG0002374	UPL5	0.674491	-0.0919	33786.1	3142.84	964	1.01e-05	0.613136	1.04826	1.15656	0.996474
OG0002376	NUDT22/NUDT11/NUDX15	0.539571	-0.194364	39843.2	1739.2	580	9.86e-06	0.2067	-0.875824	-0.813699	-0.694087
OG0002377	PME5/QRT1	0.876895	-1.55069	24348.5	1418.88	388	9.06e-06	-0.0459284	-0.22288	-0.363599	-0.80274
OG0002378	FC2/FC1	0.615418	-0.386069	41178.7	2324.47	668	9.6e-06	0.618281	-0.0742576	-0.252908	-0.829036
OG0002379	AT5G39250	0.440433	1.31316	44793.6	2475.53	801	1.02e-05	1.28738	0.569674	0.672582	1.55136
OG0002380	HB-1	0.716348	-0.292123	34993.6	847.266	300	9.68e-06	0.687526	-0.67182	-0.591628	-0.068161
OG0002381	PSY	0.629383	0.13116	21856.2	1563.46	484	9.35e-06	-0.231303	-0.0965351	-0.117024	-0.523424
OG0002382	NSH3/NSH4	0.805739	-1.29929	31785	434.063	157	9.02e-06	0.47248	-1.19293	-1.09524	-0.832901
OG0002383	AT5G62300/AT3G45030/AT3G47370	0.572815	-0.457475	10505.9	3846.48	880	9.58e-06	-2.28077	1.07714	0.151387	-1.27152
OG0002385	AT5G66590	0.853326	-0.866392	14658.5	782.397	240	9.03e-06	-0.723008	-0.740494	-0.775343	-0.820066
OG0002388	SLAH4/SLAH1	0.952577	-1.96001	11583.3	389.674	114	7.77e-06	-0.942003	-1.28738	-1.3505	-1.59647
OG0002407	TBL26/TBL23/TBL24/TBL25	0.470614	0.166425	32007.9	1745.59	557	9.94e-06	-0.761455	-1.11881	-1.10303	-0.694474
OG0002408	UMAMIT31/UMAMIT30/UMAMIT32	0.717779	-1.29244	20073	846.846	264	8.78e-06	-1.09027	-1.277	-1.29367	-1.62427
OG0002409	AT2G32730/AT1G04810	0.584824	-0.176023	34927.1	4392.24	1255	1.02e-05	0.155695	1.94989	2.24915	1.3822
OG0002410	RABA5d/ARA4/RABA5b/RABA5E	0.369538	1.28972	67918	1887.08	627	1e-05	1.613	-1.00198	-0.928349	-0.262022
OG0002411	AT2G41830/AT5G21080/AT1G05960	0.584044	-0.555622	28826.6	1813.16	614	1e-05	-0.329374	-0.489205	-0.398585	0.248201
OG0002412	ATP-PRT2/ATP-PRT1	0.473058	0.638649	36832	1909.28	563	9.85e-06	0.303799	-0.422069	-0.522378	-0.348051
OG0002415	MBD11/MBD10	0.564263	-0.035918	111863	2889.44	840	1.01e-05	2.97696	0.382178	0.316241	0.894267
OG0002416	ACR12/ACR11	0.624137	-0.4395	49240.5	2103.97	630	9.86e-06	1.13545	-0.273052	-0.352253	-0.30826
OG0002417	NIT4/NIT2/NIT1/NIT3	0.752883	-1.69	27602.8	639.919	214	9.09e-06	-1.18063	-2.40865	-2.31044	-2.1411
OG0002418	AT2G23780/AT1G19310	0.474083	0.633222	47119.7	2487.38	828	1.02e-05	0.998474	0.0608485	0.267691	1.30356
OG0002419	TGA4/TGA1/TGA3/TGA7	0.594859	-0.901336	61759.5	1337.07	435	9.87e-06	1.38379	-1.47949	-1.44151	-0.941529
OG0002420	AT5G62620/AT1G27120/AT1G74800	0.421736	0.847194	34828.3	2144	716	1.01e-05	-0.209807	-0.560045	-0.454537	0.272736
OG0002421	UBC17/UBC18/ATUBC2-1/UBC16	0.343122	1.65645	31545.8	1757.85	591	9.95e-06	-0.806943	-1.10583	-1.01259	-0.655148
OG0002422	ERD2B/ERD2	0.620832	-0.417469	57467.3	3105.4	940	1.02e-05	1.51301	0.578278	0.660055	1.22707
OG0002423	AT5G46530/AT1G29520	0.645769	-0.586938	8885.33	1431.41	318	8.67e-06	-1.94383	-0.767156	-1.10863	-1.7057
OG0002424	HSF1/HSF3/HSFA1E/HSFA1D	0.301797	2.37707	37431.7	1766.56	617	9.99e-06	-0.252594	-1.1008	-0.949135	-0.457236
OG0002425	AT2G35170/AT4G17080	0.545343	0.103779	25240.7	1065.28	371	9.72e-06	-0.648004	-1.05461	-0.964513	-0.61387
OG0002426	MGL	0.798301	-0.657977	24372	533.736	180	9.07e-06	-0.0428849	-1.03415	-0.984556	-0.796043
OG0002427	AT3G24820/AT1G26300/AT1G69030	0.360065	1.56461	48376.9	2926.85	955	1.02e-05	0.812429	0.102646	0.448141	1.64391
OG0002428	HB30/HB23/HB26/HB34/ZFHD1	0.608706	-1.1843	42403.7	1140.75	386	9.92e-06	0.175114	-1.69409	-1.60193	-0.763895
OG0002429	LETM1/LETM2	0.415012	1.14357	40671	2635.95	760	9.86e-06	0.584038	0.184694	0.0410589	-0.309217
OG0002430	AT5G16720/AT1G70750	0.469336	0.671987	62699.8	1402.32	455	9.96e-06	1.77185	-0.787723	-0.768381	0.0158115
OG0002431	MKK7/MKK10/MKK9	0.635667	-0.902224	15843.5	967.688	257	8.53e-06	-0.640894	-0.550821	-0.722613	-1.16551
OG0002432	AT3G01750/AT3G04140	0.610184	-0.350327	23062.1	1246.23	395	9.62e-06	-0.841535	-0.907039	-0.913942	-0.80232
OG0002433	S6K2/PK1	0.724906	-0.977142	170004	1549.84	517	1e-05	3.66995	-0.678312	-0.622335	0.426394
OG0002434	MTM2/MTM1	0.460908	0.746882	51298.1	3334.26	1053	1.02e-05	1.24337	0.78317	1.14829	1.70181
OG0002435	NiaP	0.490521	0.949873	40217.7	1785.26	605	1e-05	1.00803	0.066942	0.165243	0.776165
OG0002436	AT5G24600/AT3G18215	0.596753	-0.258967	13306.6	1450.13	456	9.75e-06	-0.827751	-0.19677	-0.186859	0.0511035
OG0002437	PMT1/PMT2/PMT5	0.759553	-1.47375	21980.5	814.183	271	9.07e-06	-0.219141	-0.707302	-0.683295	-0.79146
OG0002438	AT5G42700/AT3G19184	0.851611	-1.47025	6924.5	1141.99	293	8.44e-06	-1.31937	-0.423732	-0.610569	-1.20856
OG0002439	HSFA6B/HSFA7A/AT-HSFA7B	0.771852	-1.51808	30897.2	620.731	200	9.08e-06	-0.163702	-1.60634	-1.56778	-1.42705
OG0002440	TCX2/SOL1/TSO1	0.73679	-1.3882	25559.7	2121.55	686	1e-05	-1.05461	-0.582596	-0.547639	0.0950079
OG0002442	DRP3B/DRP3A	0.457536	0.780511	28124.3	3226.14	1025	1e-05	-0.393323	0.677929	1.03104	0.417089
OG0002443	COR413-PM1/AT4G37220/COR413-PM2	0.629842	-0.863814	41817.5	1861.56	613	9.93e-06	0.356462	-0.780693	-0.7365	-0.450832
OG0002444	AT2G16250/AT4G39270	0.570856	-0.0764763	31805.8	1094.38	372	9.7e-06	-0.0940916	-1.02434	-0.962095	-0.654018
OG0002445	APX3/APX5	0.400959	1.28431	52564.7	1788.64	601	9.97e-06	1.3057	-0.505031	-0.43006	0.0483636
OG0002446	AT2G20450/AT4G27090	0.607384	-0.334343	5727.57	3976.53	888	9.33e-06	-2.26468	1.44755	0.480314	-1.22578
OG0002447	AT2G19460/AT5G11970	0.502489	0.410707	38358.2	1298.07	446	9.81e-06	0.411457	-0.87226	-0.793542	-0.427061
OG0002448	HXK2/HXK1	0.522256	0.267534	27209.5	2584.08	789	1.01e-05	-0.480996	0.141246	0.139096	0.84631
OG0002449	AT2G43120/PRN/AT3G59260/AT1G50590	0.858577	-2.17704	20097.2	414.297	150	8.83e-06	-1.53833	-2.56118	-2.35185	-2.05345
OG0002450	AT2G27310/AT2G36090/AT3G44326	0.735954	-1.38357	36922.3	909.759	291	8.92e-06	-0.0307144	-1.6404	-1.60523	-1.96434
OG0002451	AT2G26850/AT2G32560/AT2G41170	0.630496	-0.868114	17088.7	1566.66	235	9.19e-06	-1.78516	-1.00249	-1.84514	-1.72422
OG0002453	PHT4;1/ANTR2	0.538066	0.155946	19744.7	1948.71	595	9.6e-06	-1.11371	-0.389713	-0.447469	-0.830323
OG0002454	AT2G36580/AT3G52990	0.556573	0.0149262	32673.3	3047.18	932	1.01e-05	-0.0164197	0.527962	0.630103	0.936803
OG0002455	AT2G37130/PRXR1	0.726818	-0.984313	41615.3	965.17	329	9.82e-06	0.648755	-1.14243	-1.07551	-0.410134
OG0002456	AT2G40990/AT5G05070/AT3G56920/AT3G56930	0.798128	-1.88853	68545.6	1170.67	414	9.89e-06	2.27265	-0.402209	-0.29077	0.354843
OG0002457	AT2G41475/AT5G62200	0.462242	0.732505	27042.5	1450.58	470	9.79e-06	-0.496758	-0.750933	-0.736899	-0.476904
OG0002458	AT2G02910/AT4G09630/EMB2756	0.516388	-0.0208384	37865.7	2939.28	910	1.02e-05	0.0532347	0.115493	0.262022	1.08423
OG0002459	AT5G38820/AT3G30390	0.617423	-0.398518	50584.9	1769.96	577	1e-05	1.57614	0.0568889	0.0989792	0.718671
OG0002460	PDAT/AT3G44830	0.357612	1.79959	33169.6	1563.16	533	1.01e-05	0.572896	-0.0968406	-0.0060811	0.918105
OG0002461	GATA7/GATA5/GATA6	0.692029	-1.18669	54621.7	1430.77	486	1.01e-05	1.17819	-1.11767	-1.01717	0.273683
OG0002462	ADSS	0.734922	-0.373046	37523.6	4193.7	1178	9.92e-06	0.844571	1.98572	2.07916	0.426061
OG0002463	SDG16/SDG29/SDG14	0.436797	0.698903	47986.9	2033.47	674	9.94e-06	0.786894	-0.645381	-0.578278	-0.43273
OG0002464	AT5G26330	0.806883	-0.695511	16117.3	1078.64	291	8.99e-06	-0.623073	-0.467387	-0.620123	-0.858993
OG0002465	AT5G07670/AT5G51370/AT5G51380	0.474103	0.344675	32228.1	1240.74	430	9.87e-06	-0.435068	-1.28045	-1.16911	-0.663461
OG0002467	AT4G01150/AT4G38100	0.57077	-0.0752906	14275.8	3006.97	870	9.62e-06	-1.51493	0.48989	0.419744	-0.809894
OG0002468	CCS52A2/FZR2/FZR3	0.599739	-0.662019	21427.4	2844.31	861	1.01e-05	-1.42789	0.0349734	0.0754772	0.565388
OG0002469	TPPF/TPPG/ATTPPA	0.674849	-1.10957	17642.5	711.671	245	9.33e-06	-1.72827	-1.9319	-1.79573	-1.5657
OG0002470	AT4G18100/AT5G46430	0.565308	-0.0444962	11261.2	4236.28	914	9.49e-06	-1.73371	1.74475	0.573254	-1.01107
OG0002471	SCPL43/scpl41/scpl42/scpl44	0.678397	-1.37973	14442.4	965.571	331	9.43e-06	-1.50165	-1.14185	-1.06688	-1.09358
OG0002472	AT4G10450/AT1G33120/PGY2	0.6321	-0.876763	12686.7	3768.1	858	9.55e-06	-2.12339	0.988513	0.0599347	-1.31358
OG0002473	BT5/BT4/BT3	0.661377	-1.03853	25505.2	935.437	303	9.42e-06	-1.06099	-1.60413	-1.5657	-1.466
OG0002474	MCA2/MCA1	0.726696	-0.982875	31210.7	1159.75	401	9.96e-06	-0.138482	-0.969852	-0.900179	-0.0024324
OG0002475	EXO70A1/EXO70A2/EXO70A3	0.385613	1.24872	35402	4168.43	1281	1.02e-05	0.710038	1.95398	2.63189	2.18197
OG0002476	AT5G11720	0.490406	0.950802	33650.2	1475.16	509	1e-05	0.603623	-0.172954	-0.0571935	0.844571
OG0002487	NDPK1/NDPK2	0.693595	-0.835823	8306.75	2931.49	701	9.31e-06	-2.00577	0.418748	-0.156002	-1.24866
OG0002488	BPS2/BPS3/BPS1	0.624368	-0.827886	58224.9	1911.55	639	1.02e-05	1.36117	-0.742495	-0.671439	0.874932
OG0002490	IAA13/IAA11/IAA12	0.501121	0.108237	57469.6	1542.37	517	1.02e-05	1.32301	-1.02536	-0.946752	1.07011
OG0002491	EDA4/AT3G22620/AT1G05450	0.901144	-2.05526	6478.33	912.872	173	7.96e-06	-2.16266	-1.19169	-1.68271	-2.18526
OG0002493	ACHT3/ACHT5/ACHT4	0.447494	0.597857	30747.4	1324.18	431	9.77e-06	-0.175114	-0.848487	-0.830752	-0.509873
OG0002494	AT5G14650/AT1G10640/AT1G60590	0.848864	-1.82244	13757.8	719.248	224	8.85e-06	-2.04353	-1.91832	-1.90137	-2.03382
OG0002495	MAP1D/MAP1B/MAP1C	0.587396	-0.582729	18921.7	3184.49	887	9.66e-06	-1.63923	0.348697	0.174497	-1.12451
OG0002496	WRKY3/WRKY4	0.590896	-0.22185	51187.7	2094.56	697	1.01e-05	1.24008	-0.280002	-0.167401	0.611302
OG0002497	AT3G47550/AT1G14260	0.518622	0.29274	35421	1675.29	556	9.91e-06	0.190573	-0.593077	-0.538126	-0.174497
OG0002498	SBH2/SBH1	0.606075	-0.326228	34795.7	1767.08	590	1e-05	0.148313	-0.520636	-0.461629	0.268006
OG0002499	AT5G09300/AT5G34780/AT1G21400	0.669173	-1.07733	18944.5	583.619	184	9.17e-06	-1.17819	-1.66787	-1.63691	-1.35201
OG0002500	AT2G32060/AT1G15930	0.597753	-0.26539	14282.3	4080.03	873	9.65e-06	-1.51397	1.56363	0.430727	-0.754162
OG0002501	IQD6/IQD7/iqd8	0.615934	-0.778108	13179	2191.56	485	8.92e-06	-2.0818	-0.527962	-1.0187	-1.97066
OG0002502	TIM23-3/TIM23-1/TIM23-2	0.59897	-0.659446	54001.7	2728.74	840	1.01e-05	1.37591	0.264855	0.316241	0.892454
OG0002503	EBS5/AT1G73570	0.438291	0.942935	27935.4	2906.71	896	1e-05	-0.410464	0.398585	0.507796	0.417421
OG0002504	BEE1/CES/BEE3	0.865027	-1.87981	12584.8	808.342	224	8.66e-06	-1.64627	-1.33108	-1.45715	-1.71357
OG0002505	TRM3/TRM4	0.671305	-0.72595	41049.4	2171.75	725	1.02e-05	0.611669	-0.221321	-0.0785268	1.26744
OG0002506	AT4G28060/AT5G57815/COX6B	0.467698	0.406851	28976.6	4030.32	1160	1.01e-05	-0.742495	1.30356	1.48131	0.278105
OG0002507	AT3G28450/AT1G27190/AT1G69990	0.447005	0.603876	45268.4	2434.83	743	1e-05	0.887935	0.0121625	-0.0194607	0.210118
OG0002508	AT5G62730/AT1G27040/NRT1:2	0.676942	-1.11726	21803.6	534.057	195	9.24e-06	-0.946752	-1.74614	-1.59322	-1.30002
OG0002509	KCR2/KCR1	0.692436	-0.82997	84806.6	1399.31	450	9.98e-06	2.43138	-0.790213	-0.782757	0.100507
OG0002510	GA20OX1/GA20OX3/GA20OX2	0.831269	-1.75514	22233	452.957	135	8.3e-06	-1.35353	-2.42558	-2.50133	-2.41986
OG0002511	RBP47B/RBP47C/RBP47C'/RBP47A	0.626687	-1.09707	72448	3742.42	1034	9.88e-06	1.80962	0.778221	0.645381	-0.903375
OG0002512	AT5G01290/AT5G28210/AT3G09100	0.548918	-0.26784	26310.6	3424.69	1020	1.01e-05	-0.556847	0.883435	1.00854	0.438748
OG0002513	AT4G08520/AT3G09800/AT1G60970	0.565083	-0.403322	49837.8	4177.18	1244	1.02e-05	0.915328	1.4914	2.02903	1.35505
OG0002514	AT5G13610/RRG	0.608511	-0.341541	46249.5	1961.42	655	9.93e-06	0.950089	-0.380871	-0.286015	-0.10173
OG0002515	AT3G56830/NPQ7	0.574775	-0.101996	46659.1	2011.6	672	1e-05	0.977177	-0.346759	-0.239744	0.228806
OG0002516	TAR2/TAR1/TAA1	0.728129	-1.35342	23090.2	439.36	151	9.1e-06	-0.838506	-1.96855	-1.84182	-1.41041
OG0002517	AT4G36640/AT1G75170	0.578284	-0.1252	91913	933.854	329	9.81e-06	2.5862	-1.16972	-1.07551	-0.420408
OG0002518	CSI1/AT1G44120/AT1G77460	0.603094	-0.693254	27947	3010.46	849	1.01e-05	-0.409803	0.493321	0.345145	0.586564
OG0002519	AT5G40860/AT3G01860/AT3G27210	0.739442	-1.39913	22927.4	709.639	237	9.25e-06	-0.851978	-1.45803	-1.39095	-1.29437
OG0002520	CUE1/PPT2	0.435033	0.976189	71480.1	2456.17	769	1.01e-05	2.09526	0.0346692	0.076392	0.506413
OG0002521	PAM1/AT3G02460	0.50757	0.373679	58182.5	2083.3	694	1.01e-05	1.56882	-0.286649	-0.176041	0.580436
OG0002522	AT4G19860/LCAT3	0.704347	-0.87937	65862.2	2174.11	671	9.94e-06	1.89952	-0.218206	-0.243187	-0.0675515
OG0002523	APY2/APY1	0.397254	1.33662	32293.4	3770.65	1090	1.02e-05	-0.0504946	1.21553	1.31143	1.35201
OG0002524	AT2G09990/AT5G18380/AT3G04230	0.553275	-0.312233	30007.3	3491.8	860	9.85e-06	-0.64613	0.672582	0.0721235	-0.735304
OG0002525	GID1C/GID1A/GID1B	0.602251	-0.683889	35266.3	1000.74	343	9.79e-06	-0.172336	-1.5092	-1.41536	-0.862075
OG0002526	AIR12	0.593987	0.328411	55030.7	861.135	304	9.76e-06	1.77331	-0.660054	-0.581516	0.076392
OG0002527	AT5G02950/AT3G09670	0.729706	-1.00125	28729.3	2965.7	933	1.01e-05	-0.338698	0.448141	0.632701	0.527962
OG0002528	AT3G10950/AT3G60245	0.742464	-1.0477	7693.47	3364.83	678	9.29e-06	-1.23943	1.21744	0.334836	-0.580076
OG0002530	ROT3/CYP90D1	0.770902	-1.16953	28592.3	422.43	151	8.88e-06	-0.356462	-2.01726	-1.84182	-1.56986
OG0002531	AT4G27450/AT3G15450	0.835686	-1.41584	29341.2	1213.23	293	9.24e-06	-0.293943	-0.933508	-1.19169	-1.30428
OG0002532	RLK902/AT1G36240/AT1G77940	0.5542	-0.317512	15574.8	3315.73	741	9.42e-06	-1.40795	0.765117	-0.028585	-1.10191
OG0002533	MSH7	0.756231	-0.46372	12711.2	2024.55	454	9.17e-06	-0.870038	0.238179	-0.193051	-0.696798
OG0002535	RNR2A/TSO2	0.585201	-0.181128	31537.1	1419.95	387	9.56e-06	-0.116105	-0.775754	-0.933508	-0.906122
OG0002536	NTRA/NTRB	0.48518	0.541194	33120.9	1739.38	595	9.99e-06	0.0176361	-0.54094	-0.447469	0.151695
OG0002537	AT2G18630/AT4G34320/AT4G34330	0.666742	-1.0637	17587.3	617.757	226	9.69e-06	-0.530761	-0.928349	-0.824329	-0.0468416
OG0002538	PIRL6/PIRL8/PIRL7	0.861627	-1.86953	5542.33	92.8746	31	7.21e-06	-1.46156	-2.20557	-2.169	-2.12922
OG0002540	CKS1/CKS2	0.476274	0.608849	42693	2251.18	600	9.71e-06	0.717098	-0.149542	-0.431728	-0.630845
OG0002541	FD3	0.729975	-0.35127	47734.3	989.841	317	9.61e-06	1.42789	-0.532862	-0.54411	-0.177585
OG0002542	AtIPCS3/AtIPCS2/AtIPCS1	0.625165	-0.832057	39927.1	2043.61	623	9.79e-06	0.217584	-0.635304	-0.715918	-0.87761
OG0002543	ALPHA-SNAP2	0.300055	2.82579	48354	4139.5	1293	1.03e-05	1.45277	1.91832	2.6622	2.64173
OG0002544	AT2G31010/AT2G42640/AT3G58640	0.408903	0.974287	36036.2	2253.34	748	1.01e-05	-0.104786	-0.477926	-0.338376	0.511258
OG0002545	AT2G45710/AT5G47930/RS27A/AT3G61111	0.557985	-0.6325	11838.1	3340.98	853	9.49e-06	-2.17221	0.498823	0.0377117	-1.37591
OG0002546	BAP2/BAP1	0.740911	-1.0426	3912.5	1110.79	259	8.2e-06	-2.46169	-1.0136	-1.31215	-2.03623
OG0002547	AT2G47020/APG3	0.707649	-0.900893	28681.3	3267.69	821	9.78e-06	-0.34579	0.716704	0.239744	-0.493321
OG0002548	AT2G48100/AT5G40310/AT3G27970	0.651858	-0.992502	36238.2	2771.97	879	1.01e-05	0.761049	0.794792	0.901547	0.956315
OG0002549	PUB13/PUB14	0.472949	0.640099	42125.3	2664.83	844	1.01e-05	0.684448	0.212605	0.330337	0.532161
OG0002550	AT2G28140/AT5G22930/AT3G44940	0.707693	-1.2526	24851.5	878.329	288	9.15e-06	-1.11597	-1.68021	-1.61748	-1.75176
OG0002551	SIZ1	0.502773	0.874161	37596.2	2820.58	888	1.01e-05	0.849359	0.828179	0.929753	1.06152
OG0002553	IMD1/IMD3/AT1G80555/IMD2	0.464177	0.23611	50194.9	3344.77	985	9.86e-06	0.939636	0.507796	0.575406	-0.697961
OG0002554	SDR2	0.932125	-1.1957	NA	NA	NA	NA	NA	NA	NA	NA
OG0002555	IMK2/MRLK	0.807282	-1.30412	12304.2	2065.74	432	9.01e-06	-1.66665	-0.29998	-0.827751	-1.47858
OG0002556	AT3G52610	0.417316	1.49872	16151.2	922.227	328	9.79e-06	-0.621597	-0.604718	-0.517158	0.122536
OG0002557	AT3G57450	0.732192	-0.35914	34203.2	1055.54	312	9.21e-06	0.635304	-0.483387	-0.557557	-0.662703
OG0002559	AT4G20390/AT5G44550	0.929268	-1.78778	7400	724.015	161	7.98e-06	-2.0739	-1.43381	-1.76894	-2.17544
OG0002561	UBP20/UBP21	0.640089	-0.551488	22073.9	2075.88	543	9.86e-06	-0.922284	-0.291087	-0.567173	-0.304118
OG0002562	AT2G24420/AT4G31340	0.581143	-0.148471	29466.4	3564.79	1089	1.01e-05	-0.282849	1.00702	1.30499	0.972776
OG0002563	CLPB4/CLPB3	0.557126	0.0113792	36495.4	1840.11	575	9.83e-06	0.280002	-0.47384	-0.493321	-0.386762
OG0002564	AT4G09810/NST-K1/AT1G34020	0.403869	1.0355	37611.3	2974.34	911	1.01e-05	0.0237185	0.148313	0.266115	0.572538
OG0002565	AT4G29400/AT5G08400	0.560836	-0.0116748	23586.1	2526.69	706	9.45e-06	-0.792292	0.0879852	-0.140939	-1.07551
OG0002566	CBSX5/AT5G53750	0.805462	-1.29723	11512	501.705	169	8.84e-06	-1.71887	-1.80495	-1.70962	-1.58783
OG0002567	VTC2/VTC5	0.630134	-0.48223	25993.5	1550.37	468	9.69e-06	-0.587648	-0.677547	-0.742896	-0.673345
OG0002568	AT1G80530	0.737664	-0.38225	22653.5	810.643	288	9.87e-06	-0.166476	-0.709256	-0.630104	0.310493
OG0002569	CML42/CML43	0.649954	-0.614908	31586.5	1174.75	374	9.31e-06	-0.113657	-0.959201	-0.957276	-1.24403
OG0002570	ROPGEF7/ROPGEF5	0.722873	-0.966714	28391	1852.1	459	9.86e-06	-0.374666	-0.462982	-0.75902	-0.316561
OG0002571	BAG3/BAG1/BAG2	0.590111	-0.606716	40785.2	1575.53	511	9.96e-06	0.289184	-0.995475	-0.958238	-0.346759
OG0002572	AT5G09960/AT5G19473/AT5G64850	0.616195	-0.779309	59430.5	1797.76	608	1.01e-05	1.62655	-0.497791	-0.413443	0.702235
OG0002590	AT5G42000/AT1G01230	0.352246	1.87293	26952.6	3273.14	1021	1.01e-05	-0.503305	0.722613	1.01411	0.950567
OG0002591	AT4G02690/BIL4/AT1G03070	0.761315	-1.48523	40620	1755.2	574	9.99e-06	0.579717	-0.528312	-0.497791	0.117636
OG0002592	AT4G28570/FAO3/AT1G03990	0.596473	-0.6481	113914	1069.92	386	9.91e-06	2.8167	-1.43466	-1.30428	-0.54094
OG0002593	PKT3/KAT5/PKT4	0.311722	2.3082	59694.5	2123.48	654	1e-05	1.41951	-0.580796	-0.63233	0.0255434
OG0002594	AT2G42650/AT3G58660/AT1G06380	0.667035	-1.06474	14886.5	4374.55	1020	9.63e-06	-1.93783	1.75885	0.772062	-1.1843
OG0002596	BTF3/AT1G73230	0.58152	-0.152058	17423.9	3606.06	923	9.66e-06	-1.29367	1.05249	0.596706	-0.723403
OG0002597	RACK1C_AT/ATARCA/RACK1B_AT	0.631507	-0.875028	22652.7	4123.32	956	9.79e-06	-1.31358	1.40877	0.450832	-0.867821
OG0002598	AT1G18540/AT1G74050/AT1G74060	0.51908	-0.0436086	9287.67	4177.23	1079	9.73e-06	-2.37163	1.49325	1.0642	-0.998975
OG0002599	DHAR3/AT1G19550/DHAR1/DHAR2	0.562748	-0.381932	48240.3	2945.61	756	9.53e-06	0.806522	0.121617	-0.309536	-1.32667
OG0002600	AT1G23240/AT1G23250/CLO4/AT1G70680	0.7614	-1.7282	25092.8	951.28	281	9.15e-06	-0.658921	-1.15241	-1.2329	-1.37278
OG0002601	RSZ22a/RSZ21	0.552653	0.0486385	37724.6	2704.94	836	1.01e-05	0.368802	0.242248	0.295848	0.512298
OG0002602	AT1G27400/AT1G67430	0.555171	0.0285252	8260.17	3956	869	9.45e-06	-2.01033	1.42202	0.417752	-1.07335
OG0002603	AT4G08460/AT1G68140/AT1G77770	0.573254	-0.461088	37446.2	2992.06	949	1.01e-05	0.00972991	0.168634	0.420408	0.15108
OG0002604	AT1G01630	0.820967	-0.74415	40023.9	1320.35	451	9.93e-06	0.991988	-0.289818	-0.202042	0.466709
OG0002605	AT2G34480/AT3G14600/AT1G29965/RPL18AA	0.557035	-0.624218	18922.2	3822.88	858	9.99e-06	-1.99676	0.87315	-0.184385	-0.478267
OG0002606	PKP-BETA1/PKp3	0.563924	-0.0335521	34649.7	1644.98	485	9.86e-06	0.133572	-0.613503	-0.703403	-0.307622
OG0002607	emb1027/AT1G66530	0.545619	0.100511	38187.7	3625.45	1105	9.99e-06	0.399244	1.06849	1.38537	0.113045
OG0002608	TUF/VHA-E2/VHA-E3	0.552985	-0.309441	28666.1	3408.18	1010	1.01e-05	-0.348051	0.862957	0.955835	0.719065
OG0002610	AT1G56300/AT1G71000	0.614518	-0.37939	13132.7	1058.81	308	9.37e-06	-1.59756	-1.06099	-1.14126	-1.16911
OG0002611	AT1G33760/AT1G71450	0.801425	-1.27693	3347	486.643	154	8.02e-06	-1.73235	-1.11145	-1.11145	-1.43127
OG0002612	AT5G49130/AT1G71870	0.85303	-1.47814	37151.3	690.452	237	8.78e-06	0.81879	-0.844571	-0.788968	-0.996974
OG0002613	RPSAb/P40	0.656162	-0.643004	12791.3	4367.78	937	9.59e-06	-1.62313	1.92024	0.64838	-0.848051
OG0002614	EDA5/AT3G45400/AT1G74680	0.577126	-0.492214	46858.6	1747.18	579	1.01e-05	0.726567	-0.870038	-0.81794	0.27463
OG0002615	emb1967/AT1G75530	0.533064	0.197678	21823	3859.47	1175	1e-05	-0.233178	1.64863	2.05596	0.788552
OG0002616	AT3G15590/AT1G15480/PPR596	0.720741	-1.30689	20856.6	4215.84	901	9.46e-06	-1.47949	1.54331	0.22631	-1.42285
OG0002618	WRKY21/WRKY74/WRKY39	0.526782	-0.0957592	43834.2	1176.36	402	9.9e-06	0.789383	-0.955355	-0.895174	-0.199871
OG0002620	AT5G49470/AT3G06620/AT3G06630/AT3G06640/AT1G67890	0.315379	2.05282	48610.6	2172.31	727	1e-05	0.638283	-0.772882	-0.655148	-0.397927
OG0002621	AT5G48655/AT3G07200	0.443849	0.896909	29002.2	1409.6	485	9.79e-06	-0.319119	-0.78317	-0.703403	-0.47214
OG0002622	AT2G40010/AT3G09200/AT3G11250	0.651543	-0.986715	13758.1	3821.85	950	9.61e-06	-2.04109	1.04092	0.425063	-1.22192
OG0002623	MEE65/AT2G45100/AT3G09360/AT1G30455	0.717384	-1.54384	36407.2	3219.18	955	1e-05	0.27463	0.669916	0.723403	0.213227
OG0002624	AT5G02870/AT3G09630	0.565872	-0.0474549	10512.3	4246.74	999	9.63e-06	-1.79879	1.75743	0.908876	-0.786894
OG0002625	AT2G22900/AT4G37690	0.611355	-0.356934	21020.9	994.051	325	9.61e-06	-0.290135	-0.531111	-0.523773	-0.180675
OG0002626	DGD2/DGD1	0.735189	-1.02145	32839.5	1792.55	611	1e-05	-0.0072974	-0.502614	-0.40815	0.291087
OG0002627	HEME2/HEME1	0.724724	-0.976189	32000.4	2276.36	616	9.59e-06	-0.0751723	-0.116411	-0.392667	-0.850231
OG0002628	TCP10/TCP4/TCP3	0.748587	-1.43131	40193.1	1098.95	378	9.9e-06	0.550113	-1.02023	-0.949612	-0.19739
OG0002629	AT3G15630/AT1G52720	0.668018	-0.709888	9322.83	1041.11	271	9.02e-06	-1.10527	-0.491605	-0.683295	-0.829465
OG0002630	AT4G33400/AT3G19240	0.80737	-1.30619	26572	2341.98	614	9.48e-06	-0.531811	-0.0623717	-0.398585	-1.02691
OG0002631	AT3G19540/AT1G49840	0.6289	-0.474608	39382.2	1409.82	483	1e-05	0.485096	-0.782757	-0.709256	0.261078
OG0002632	MGT4	0.442134	1.29586	25640.2	2597.83	856	1.01e-05	0.047146	0.659677	0.832041	1.16431
OG0002633	AT3G19950/AT1G50350	0.405189	1.24358	36511	3247.27	1037	1.02e-05	0.779457	1.13025	1.43808	2.16582
OG0002634	NIG/AT4G32630	0.509909	0.352842	39355.6	2389.79	764	1.02e-05	0.955835	0.513685	0.572538	1.60193
OG0002635	GR1/GR	0.576692	-0.114185	39293.3	2260.8	663	9.93e-06	0.477586	-0.133572	-0.268321	-0.0785268
OG0002636	AT4G13840/CER2/AT3G23840	0.820269	-1.70625	21155.5	956.195	233	9.1e-06	-1.45015	-1.5657	-1.85524	-1.81276
OG0002638	ABCG15/ABCG13/ABCG12	0.575714	-0.481566	46160.8	1021.51	253	8.98e-06	0.67946	-1.48496	-1.75317	-1.90323
OG0002641	ERD7/AT4G35985/AT3G51250	0.683389	-1.15099	22099.9	1691.74	581	1e-05	-1.36271	-0.910715	-0.811584	-0.128972
OG0002642	DGK3/DGK7/DGK4	0.434139	0.725565	48706.1	1190.83	407	9.95e-06	1.09524	-0.947228	-0.883435	-0.0212854
OG0002643	OZF1/ATCTH/OZF2	0.723616	-1.32516	28479.1	1315.64	357	9.5e-06	-0.788552	-1.20165	-1.37434	-1.35964
OG0002644	AT2G19910/AT2G19920/AT2G19930	0.727273	-1.34973	19650.5	626.166	223	9.32e-06	-1.56674	-2.10631	-1.91261	-1.57825
OG0002645	AT5G47730/AT1G55840	0.603506	-0.310061	43995.2	2068.72	706	1.01e-05	0.801901	-0.297119	-0.140939	1.0562
OG0002646	AT2G44070/AT5G38640/AT1G48970	0.495356	0.151758	29542.7	2568.34	822	9.96e-06	-0.276525	0.124681	0.24632	0.0328438
OG0002647	CHAL/CLL2/CLL1	0.832257	-1.75929	NA	NA	NA	NA	NA	NA	NA	NA
OG0002648	LSU4/LSU2/LSU3/LSU1	0.741054	-1.65413	12440.2	423.88	81	8.09e-06	-2.45545	-2.90787	-3.4888	-2.95233
OG0002649	AT2G28690/AT5G59760	0.808831	-1.31526	17654.5	355.303	123	8.08e-06	-0.525866	-1.36502	-1.2979	-1.39255
OG0002650	WRKY25/WRKY33/WRKY26	0.755027	-1.45902	28093	1610.23	393	9.27e-06	-0.821343	-0.972288	-1.28252	-1.622
OG0002651	AT2G40770	0.751076	-0.441128	19291.9	3348.47	973	9.99e-06	-0.41908	1.20353	1.18553	0.672582
OG0002652	TFIIB/AT3G10330	0.660316	-0.661651	23800.7	1959.67	659	1e-05	-0.776576	-0.382178	-0.273999	0.23349
OG0002653	AT2G42180/AT5G06790/AT3G57950	0.843359	-1.79513	15466.8	788.299	267	9.14e-06	-1.41536	-1.35353	-1.28529	-1.38141
OG0002654	AT2G42760	0.788729	-0.626734	38230.2	901.037	282	9.12e-06	0.896992	-0.623073	-0.652512	-0.748919
OG0002655	AT2G43240/UTR6	0.33516	2.10406	26535.7	3327.14	1017	1.01e-05	-0.534615	0.775343	0.989505	0.76634
OG0002657	AT2G47440/AT4G02100/AT3G62570/AT1G02650	0.757668	-1.71134	22502.6	1558.45	411	9.38e-06	-1.33182	-1.01208	-1.22321	-1.5092
OG0002658	ABCC4/ABCC14	0.549961	0.0705491	62715	1072.16	376	9.83e-06	1.77625	-1.04721	-0.954875	-0.383487
OG0002659	GSTZ2/GSTZ1	0.71656	-0.942014	32815.3	1721.04	537	9.78e-06	0.551529	0.013987	0.00030405	0.112433
OG0002660	AT4G03140/AT3G26760/AT3G26770	0.496006	0.146379	44637.2	614.793	207	8.66e-06	0.841535	-1.61748	-1.52945	-1.70831
OG0002662	SDH2-2/SDH2-3/SDH2-1	0.543106	-0.218821	31223.2	2607.82	792	1e-05	-0.529711	-0.177894	-0.192741	0.0623717
OG0002663	PHS1/PHS2	0.670908	-0.724028	21685.5	1362.03	428	9.76e-06	-0.954395	-0.820492	-0.834192	-0.540588
OG0002664	AT5G23900/AT3G48960/BBC1	0.584533	-0.559074	13793	4193.59	899	9.51e-06	-1.55136	1.69155	0.519244	-0.985544
OG0002665	AT3G54000	0.73615	-0.37812	31622.2	645.676	221	9e-06	0.458925	-0.892454	-0.836347	-0.848487
OG0002667	AT4G00752/SAY1/AT4G23040	0.479773	0.292432	35597	2936.32	913	1.01e-05	-0.143396	0.112739	0.273683	0.514726
OG0002668	XTH9	0.853384	-0.867253	39161.7	1280.48	403	9.33e-06	0.944375	-0.324563	-0.320079	-0.545521
OG0002669	EMB2785/SVR3	0.578351	-0.126987	23328.1	3907.19	922	9.65e-06	-0.815817	1.37669	0.594528	-0.747712
OG0002670	AT2G22690/AT4G37880/AT5G09630	0.413996	0.927829	42727.7	3008.17	966	1.02e-05	0.42207	0.189954	0.491262	1.43381
OG0002671	AT2G23910/AT4G30470	0.760782	-1.1239	38613.5	965.152	309	9.24e-06	0.42906	-1.14301	-1.13661	-1.30143
OG0002672	NAC038/CUC2/CUC1	0.896935	-2.0291	7808	526.495	137	7.69e-06	-1.22772	-1.05143	-1.21172	-1.66543
OG0002673	AT2G25070/AT4G31860	0.535042	0.178725	51480.9	2453.55	820	1.02e-05	1.25532	0.0325396	0.23349	1.69282
OG0002674	RBX1/AT3G42830	0.487078	0.525859	30304.6	3287.01	1026	1e-05	0.379563	1.15953	1.39015	0.803999
OG0002676	APM1	0.701031	-0.217005	40623.2	2913.12	904	1.02e-05	1.03987	0.888387	0.976687	1.68021
OG0002677	FLP1/AT5G10625/FPF1	0.862392	-1.87293	27644.1	206.393	74	7.82e-06	-0.867821	-3.13849	-2.95233	-2.83313
OG0002678	DGK1/DGK2	0.65772	-0.652482	57970	1487.84	495	9.91e-06	1.55339	-0.722613	-0.678312	-0.150772
OG0002679	ATXR5/ATXR6	0.616411	-0.394042	32060.7	1525.62	359	9.82e-06	-0.0696849	-0.697573	-0.991491	-0.418416
OG0002680	FEY/AT5G53090/AT5G53100	0.568943	-0.432025	55858.4	1469.02	509	9.98e-06	1.45189	-0.7365	-0.641641	0.0782218
OG0002693	AT2G45120/AT3G60580/AT1G02030	0.661569	-1.04107	NA	NA	NA	NA	NA	NA	NA	NA
OG0002694	ABCI20/ABCI21/ABCI19	0.618547	-0.792592	39296.3	1127.7	331	9.68e-06	0.160313	-1.37826	-1.47136	-1.08368
OG0002695	AT3G55750/AT1G07070/AT1G41880/AT1G74270	0.596552	-0.910693	22421	3333.04	855	9.68e-06	-1.66543	0.281267	-0.19553	-1.34073
OG0002696	ACLA-3/ACLA-1/ACLA-2	0.544845	-0.234591	35283.8	2795.16	881	1.02e-05	-0.171102	-0.0072974	0.155695	1.466
OG0002697	WLIM1	0.628323	0.137422	23382.7	961.227	333	9.75e-06	-0.116718	-0.557202	-0.499512	0.0498857
OG0002698	ADL6/DL3	0.346269	1.94023	42614.2	4804.21	1329	1.02e-05	0.713563	2.53012	2.64173	1.86037
OG0002699	AT5G40460/AT3G27630/AT1G10690/AT1G60783	0.738489	-1.64149	43664	705.02	255	9.6e-06	0.777398	-1.46689	-1.33034	-0.835054
OG0002700	NDT1/NDT2	0.404767	1.24743	28089	1446.98	502	9.8e-06	-0.395624	-0.754162	-0.661946	-0.454537
OG0002701	WHY3/WHY1/ATWHY2	0.641143	-0.931472	32583.1	3873.98	1054	9.64e-06	-0.40155	1.11484	0.930222	-1.16731
OG0002704	AT3G50880/AT1G19480/AT1G75230	0.459898	0.486883	24794.7	1481.26	515	1e-05	-1.12223	-1.07823	-0.951045	-0.150157
OG0002705	AT1G20760/AT1G21630	0.368349	1.65181	27899.1	4554.48	1273	1.02e-05	-0.414768	2.12922	2.33295	1.27632
OG0002706	emb2170/AT1G76980	0.666396	-0.701925	33895.3	906.774	314	9.56e-06	0.0785268	-1.2004	-1.11881	-0.917179
OG0002707	SULTR1;1/SULTR1;3/SULTR1;2	0.936538	-2.27948	14477.7	605.615	179	8.32e-06	-0.739694	-0.940109	-0.987027	-1.27289
OG0002708	AT4G08910/AT1G22250/AT1G78170	0.825361	-1.72557	11763.5	828.838	236	8.8e-06	-0.932568	-0.692541	-0.791876	-0.987027
OG0002709	AT1G25420/AT1G34220	0.389724	1.41343	51100	2828.42	906	1.02e-05	1.23551	0.344177	0.543757	1.74475
OG0002710	AMY1	0.816123	-0.726335	18560	364.453	112	8.09e-06	-0.468744	-1.34297	-1.3604	-1.38776
OG0002712	ATGA2OX3/GA2OX2/ATGA2OX1	0.853214	-1.83822	11000.3	470.427	163	8.52e-06	-0.979631	-1.13952	-1.06206	-1.17153
OG0002713	AT2G35330/AT1G32530	0.558815	0.00280781	41707.5	3290.64	1020	1.02e-05	0.65176	0.736899	1.00854	1.19355
OG0002714	VIM3/VIM5/VIM1/VIM4/VIM2	0.870379	-2.45345	17611	2051.48	531	9.25e-06	-1.277	-0.312088	-0.588371	-1.29649
OG0002715	MTACP-1/mtACP2	0.412678	1.16661	25531.9	2857.58	844	9.96e-06	-0.622704	0.360029	0.330337	0.0319312
OG0002716	HOS3-1/AT1G75000	0.764684	-1.14187	34174	481.26	167	9.15e-06	0.0937862	-1.85017	-1.71754	-1.37356
OG0002717	UMAMIT4/WAT1	0.775348	-1.1855	32499.2	1212.13	375	9.56e-06	-0.0337565	-0.93539	-0.956315	-0.901091
OG0002718	NIA2/NIA1	0.726581	-0.981917	13133.4	674.672	200	9.11e-06	-1.59539	-1.51301	-1.56778	-1.40386
OG0002719	AT1G78780	0.833269	-0.794617	23662.1	256.757	93	8.11e-06	-0.0971461	-1.56882	-1.50353	-1.36967
OG0002720	AT4G38780/SUS2	0.652477	-0.629614	37836.6	4795.95	1202	1.01e-05	0.382178	2.51547	1.9581	0.572179
OG0002721	PHR1/PHL1/AT3G04450	0.359094	1.5727	33711.9	1987.93	671	1.01e-05	-0.299344	-0.682528	-0.585481	0.50434
OG0002722	AT5G27120/AT5G27140/AT3G05060	0.775453	-1.53227	4028.73	4550.2	1006	9.35e-06	-2.43138	2.11477	0.93539	-1.19479
OG0002723	SYP42/SYP41/SYP43	0.368458	1.4539	38902.1	3502.12	1102	1.03e-05	0.129278	0.67946	1.16431	1.99011
OG0002724	RPL5B/ATL5	0.690294	-0.817934	7513.17	3913.72	839	9.38e-06	-2.05596	1.38299	0.309536	-1.15301
OG0002725	RPA70B/RPA70D	0.735013	-1.01847	6539.5	2118.4	412	8.97e-06	-2.15951	-0.263911	-0.870927	-1.50825
OG0002726	AT2G28780/AT3G09450	0.837679	-1.42313	10909	586.278	167	8.35e-06	-1.77331	-1.66543	-1.71754	-1.90509
OG0002727	SYP71/SYP72/SYP73	0.372457	1.39992	28258.8	3747.52	1144	1.01e-05	0.237241	1.54632	1.92024	1.43296
OG0002728	AT5G04320/AT3G10440/AT3G44960	0.608127	-0.725181	42006.6	1914.37	633	9.96e-06	0.6764	-0.41908	-0.344822	0.0246309
OG0002729	AT5G01660/AT3G11000	0.761099	-1.12613	20669.7	378.879	120	7.94e-06	-0.315602	-1.30713	-1.32082	-1.46957
OG0002730	NAC042/AT3G12910	0.823239	-1.37287	11005	694.441	188	8.11e-06	-0.977177	-0.83937	-0.953437	-1.372
OG0002731	AT2G26100/AT3G14960/AT1G53290	0.304045	2.43585	29590.5	2428.5	784	1.01e-05	-0.682912	-0.339986	-0.219141	0.106927
OG0002732	AT3G15610/AT1G15470/AT1G52730	0.334099	1.93443	33951.6	2484.13	830	1.01e-05	-0.281583	-0.290452	-0.0453197	0.580076
OG0002733	NRPB9B/NRPB9A	0.737985	-1.03146	42138.5	1656.95	556	9.76e-06	1.1268	-0.0288892	0.0492768	0.0806619
OG0002734	AT3G22550/AT3G63210	0.661402	-0.671617	50013.1	1127.19	381	9.77e-06	1.17455	-0.996474	-0.9439	-0.526565
OG0002735	AT2G05790/AT4G26830/AT5G55180	0.725429	-1.34097	41014.3	1658.89	535	9.84e-06	0.608373	-0.60691	-0.582596	-0.373362
OG0002736	PLA2-ALPHA	0.685204	-0.145782	32195.5	821.785	275	9.57e-06	0.501925	-0.699514	-0.672964	-0.239744
OG0002737	ALD1/AGD2	0.535043	0.177824	40745.2	3701.46	1024	9.89e-06	0.587648	1.14947	1.02434	-0.212605
OG0002738	AT2G15780	0.937059	-1.22272	NA	NA	NA	NA	NA	NA	NA	NA
OG0002739	CDA1/AT4G29600/AT4G29610/AT4G29620/AT4G29630	0.870715	-2.22359	12780.8	247.802	89	8.55e-06	-0.86605	-1.59974	-1.5236	-1.15537
OG0002740	AAE17/AAE18	0.47138	0.659813	29016.2	814.918	268	9.38e-06	-0.31752	-1.32228	-1.27907	-1.16132
OG0002741	AT2G35840/AT3G54270/SPP1	0.575764	-0.481898	37396	2009.86	654	1e-05	0.0048649	-0.667255	-0.63233	-0.150465
OG0002742	HB-3/WOX8	0.921913	-1.75376	30009.3	568.598	174	7.76e-06	0.351283	-0.986038	-1.00803	-1.60413
OG0002743	RPL24A/STV1	0.634589	-0.51638	10234.2	4158.46	937	9.56e-06	-1.81591	1.64157	0.64838	-0.905205
OG0002744	RPL23AA/RPL23AB	0.66504	-0.695888	6743.73	3887.24	842	9.36e-06	-2.1381	1.3505	0.324242	-1.18676
OG0002745	RHC1A/AT3G10815/AT3G56580	0.3929	1.14414	50461.8	2091.31	698	1.02e-05	0.953437	-0.608373	-0.514379	1.27152
OG0002746	AT2G41790/AT3G57470	0.381135	1.50603	29637.5	3154.39	989	1.02e-05	-0.268006	0.616809	0.860313	1.13777
OG0002747	ZFP8/GIS2/GIS	0.796656	-1.62911	9543	592.067	191	8.98e-06	-1.87076	-1.65458	-1.60303	-1.50353
OG0002748	AT2G45290/AT3G60750	0.585089	-0.178425	44481.6	2426.74	740	9.94e-06	0.834192	0.0048649	-0.0310186	-0.0590209
OG0002749	AT2G45810/RH8/AT3G61240	0.383032	1.27827	39595	3664.94	1130	1.02e-05	0.184694	0.874041	1.31358	1.26135
OG0002750	AT2G46620	0.725612	-0.331844	25969	947.817	329	9.53e-06	0.0721235	-0.573613	-0.512298	-0.288233
OG0002751	AT2G47120/SDR3/SDR5/AT2G47150/SDR4/AT3G29260	0.785715	-2.29155	37334.3	961.803	313	9.19e-06	-0.0012162	-1.55952	-1.52652	-1.72288
OG0002752	AT2G47710/AT5G49050	0.727137	-0.985753	36592.4	1212.25	410	9.7e-06	0.783583	-0.37434	-0.300298	-0.0240226
OG0002753	AT5G39670/AT3G29000	0.839452	-1.43049	8162.33	932.077	240	8.03e-06	-2.01494	-1.17273	-1.38299	-2.14412
OG0002754	AT5G65750/AT3G55410	0.585561	-0.184434	25553.6	3104.56	928	1.01e-05	-0.620491	0.576841	0.615706	0.46637
OG0002755	AT5G10880/AT3G62120	0.561866	-0.0196559	25642	3533.73	1059	9.93e-06	0.0480592	1.35964	1.52652	0.465353
OG0002756	AT5G26600/LCD	0.436166	0.9653	31735.7	1931.56	636	9.94e-06	-0.10173	-0.402868	-0.334193	-0.0715138
OG0002757	CCD1	0.47995	1.01996	27903.7	2107.88	640	9.76e-06	0.211983	0.301253	0.24538	0.0824923
OG0002758	CLF/SWN	0.544975	0.10794	72290.7	2022.83	686	1.02e-05	2.12339	-0.336444	-0.204836	1.24733
OG0002759	FPS2/FPS1	0.678669	-0.76339	60271	2330.31	751	1.01e-05	1.66543	-0.0718186	0.0109462	0.570032
OG0002760	AT4G08250	0.64934	0.0246816	NA	NA	NA	NA	NA	NA	NA	NA
OG0002761	AT2G22720/AT4G37860	0.345121	1.958	24153.4	3407.04	1061	1.01e-05	-0.0587163	1.26135	1.53437	1.31937
OG0002762	AT2G23520/AT4G37100/AT5G66950	0.581647	-0.533681	86260.4	2615.99	839	1.02e-05	2.30608	-0.169559	-0.0118584	1.74197
OG0002763	AT2G23700/AT5G66600	0.685732	-0.797863	82364.6	1317.16	445	9.68e-06	2.38188	-0.852415	-0.795626	-0.691382
OG0002764	HD1/HDA6	0.50487	0.394361	28595	3275.85	1033	1.02e-05	-0.356138	0.724984	1.06366	1.49511
OG0002765	BRIZ2/BRIZ1	0.398681	1.31526	26534.4	2548.2	838	1e-05	-0.534966	0.106315	0.304436	0.209185
OG0002766	AT4G10060/AT5G49900/AT1G33700	0.604747	-0.704953	44894.1	641.794	219	9.17e-06	0.582236	-2.0713	-1.9241	-1.73645
OG0002768	AT5G03850/RPS28/AT3G10090	0.58141	-0.531297	6617	3568.63	749	9.32e-06	-2.62231	0.761049	-0.335158	-1.5772
OG0002769	AT5G10540/AT5G65620	0.313811	2.4135	41019.1	2946.46	928	1.01e-05	0.609105	0.432062	0.615706	1.04563
OG0002770	AT5G14602/AT5G18150/AT5G58375	0.643736	-0.949873	38198.1	1290.72	445	9.9e-06	0.892907	-0.315282	-0.214782	0.365874
OG0002771	AT5G50740/FP3	0.81175	-1.33015	57899.4	993.6	345	9.65e-06	1.54031	-1.11258	-1.02588	-0.750933
OG0002784	AT2G30060/RANBP1/SIRANBP	0.4625	0.459774	35166.3	2710.47	858	1.01e-05	-0.182529	-0.0733429	0.0599347	0.742094
OG0002785	AT2G29970/AT2G40130/AT1G07200	0.507866	0.0530776	22850.3	897.729	309	9.68e-06	-1.29931	-1.66179	-1.53932	-1.07986
OG0002786	MOM	0.47249	1.07154	35601.9	3564.39	961	1.01e-05	0.723403	1.38935	1.14653	1.12623
OG0002787	AT1G11390/AT1G61640	0.446512	0.871566	36943.5	2205.48	710	9.98e-06	0.309536	-0.191193	-0.123149	0.0745625
OG0002788	AT5G42570/AT1G11905	0.366271	1.6706	33739.5	1596.75	541	9.99e-06	0.0702945	-0.642015	-0.569674	0.114269
OG0002789	AT2G03470/AT1G13880/AT1G26580	0.489043	0.221849	36713.9	2456.94	806	1.01e-05	-0.0450153	-0.311131	-0.143396	0.456224
OG0002790	AT5G61280/AT1G13920/AT1G69325	0.705103	-1.23911	10114	710.796	177	8.51e-06	-1.03935	-0.816666	-0.995975	-1.17698
OG0002791	AT2G41250/AT1G14310	0.419697	1.10194	16284.8	1574.26	530	9.77e-06	-1.36579	-0.659676	-0.590903	-0.516115
OG0002792	TWN2	0.625059	0.158938	40533.6	4786.8	1332	1.01e-05	1.03052	2.71889	2.92938	0.913019
OG0002793	AT2G46220/AT1G16320/AT1G79510	0.564623	-0.399798	40859.5	1812.85	569	9.82e-06	0.59598	-0.490233	-0.511605	-0.40155
OG0002794	AT2G19180/AT1G16840/AT1G78890	0.379519	1.30342	37377	2484.22	802	1e-05	0.00304055	-0.290135	-0.155387	-0.0892062
OG0002795	RRA3/RRA2/RRA1	0.69257	-1.18729	104190	2614.94	825	1.01e-05	2.67287	-0.17141	-0.0663326	0.566816
OG0002796	AT4G24380/AT5G65400	0.556162	0.0193603	17525.8	1001.91	299	9.53e-06	-1.2846	-1.10415	-1.17273	-0.952001
OG0002797	GAMMA CA3/"GAMMA CA1"/"GAMMA CA2"	0.601189	-0.673099	47905.9	3850.73	1039	1.01e-05	0.783996	1.08587	0.858553	0.359055
OG0002798	AT2G27700/AT1G21160/AT1G76720/AT1G76810	0.431162	0.568428	24856.4	3607.38	1011	1e-05	-1.1154	0.814122	0.714348	0.0127706
OG0002799	AT1G21780/AT1G55760	0.497213	0.445693	48961.9	1861.21	618	9.94e-06	1.1154	-0.456224	-0.390697	-0.0568889
OG0002800	AT1G17450/AT1G58766/AT1G59077/AT1G59453/AT1G59460/AT1G59470	NA	-1.11891	25634.5	2658.67	810	9.99e-06	0.045624	0.710038	0.701457	0.652888
OG0002801	MBD8	0.46162	1.14813	27927.5	2463.28	804	1.01e-05	0.21416	0.564675	0.682144	1.07065
OG0002802	ALB3/ALB4	0.479105	0.58308	30263.7	2095.03	691	9.8e-06	-0.214782	-0.27937	-0.190264	-0.461629
OG0002803	DCP5-L/DCP5	0.547321	0.089229	24752.5	3431.88	1023	1.01e-05	-0.689453	0.890193	1.01972	1.06527
OG0002804	BETA-OHASE 1/"BETA-OHASE 2"	0.837116	-1.42069	35609	920.168	309	9.36e-06	0.211361	-1.18492	-1.13661	-1.18247
OG0002805	IIL1	0.765779	-0.511995	10410.4	1115.31	277	9.24e-06	-1.0187	-0.440757	-0.668015	-0.63233
OG0002806	AT4G36970/AT1G45207	0.701072	-0.866822	61237.7	1445.07	476	9.98e-06	1.7031	-0.755779	-0.719853	0.081272
OG0002807	GFA2/ATJ1	0.551227	0.0604785	12844.1	3345.71	853	9.37e-06	-1.62087	0.796461	0.354843	-1.17576
OG0002808	AT1G23465/AT1G29960/AT1G53530	0.43927	0.676068	34714.2	2370.65	784	9.82e-06	0.136641	-0.0371032	0.119473	-0.403858
OG0002810	AT4G27720/AT3G49310/AT1G64650	0.470455	0.386706	33055.9	3522.8	1006	1.02e-05	-0.360353	0.706911	0.684448	1.18922
OG0002811	AT5G07330/AT1G63060	0.961847	-2.07521	10341.3	624.121	141	7.56e-06	-1.02126	-0.920425	-1.18984	-1.80032
[truncated: 6,564 more rows]
